# Supplementary material for: Unusual cohabitation and competition between Planktothrix rubescens and Microcystis sp. (cyanobacteria) in a subtropical reservoir (Hammam Debagh) located in Algeria
Source: PLoS One. 2017 Aug 31;12(8):e0183540. doi: 10.1371/journal.pone.0183540 (PMC5578670; doi:10.1371/journal.pone.0183540)
Supplement: S3 Table — (XLS) [file pone.0183540.s004.xls]

## Sheet: Distribution OTU.txt
Table S3
0 otu name	16rRNA	Sequence	October 2013	December 2013	January 2014	February 2014	March 2014	April 2014	June 2014	July 2014	August 2014	September 2014	October 2014	November 2014
OTU_1	ab012335.1 microcystis wesenbergii tac52	TGGGGAATTTTCCGCAATGGGCGAAAGCCTGACGGAGCAACGCCGCGTGAGGGAGGAAGGTCTTTGGATTGTAAACCTCT TTTCTCAAGGAAGAAGTTCTGACGGTACTTGAGGAATCAGCCTCGGCTAACTCCGTGCCAGCAGCCGCGGTAATACGGgg gAGGCAAGCGTTATCCGGAATTATTGGGCGTAAAGCGTCCGCAGGTGGTCAGCCAAGTCTGCCGTCAAATCAGGTTGCTT AACGACCTAAAGGCGGTGGAAACTGGCAGACTAGagagCAGTAGGGGTAGCAGGAATTCCCAGTGTAGCGGTGAAATGCG TAGAGATTGGGAAGAACATCGGTGGCGAAAGCGTGCTACTGGGCTGTATCTGACACTCAGGGACGAAAGCTAGGG…	1803	32033	183	25401	10944	11586	7023	246	918	360	42267	34934
OTU_1004	aj505943.1 limnothrix redekei str. 165c	TGGGGAATTTTCCGCAATGGGCGAAAGCCTGACGGAGCAATACCGCGTGAGGGACGAAGGCCTGTGGGTTGTAAACCTCT TTTCTCAGGGAAGAAGATCTGACGGTACCTGAGGAATCAGCATCGGCTAACTCCGTGCCAGCAGCCGCGGTAAGACGGAG GATGCAAGCGTTATCCGGAATTATTGGGCGTAAAGCGTCCGCAGGCGGTCTCGTAAGTCTGTCTTTAAAGCGTGGAGCTT AACTCCATAAAGGGGATGGAAACTGCGAGACTAGAGGTAGGTAGGGGTAGAAGGAATTCCCAGTGTAGCGGTGAAATGCG TAGATATTGGGAAGAACACCGGTGGCGAAGGCGGCGACCTGGCCTATTACTGACGCTGAGGCGCGACAGCGTGGG…	0	0	0	0	0	0	0	0	0	0	0	1
OTU_1010	uncultured pleurocapsa sp.	TGGGGAATTTTCCGCAATGGGCGAAAGCCTGACGGAGCAACGCCGCGTGAGGGAGGAAGGTCTTTGGATTGTAAACCTCT TTTCTCAAGGAAGAAGTTCTGACGGTACTTGAGGAATCAGCCTCGGCTAACTCCGTGCCAGCAGCCGCGGTAATACGGAG GAGGCAAGCGTTATCCGGAATTATTGGGCGTAAAGGGTCCGCAGGTGGCGATTCAAGTCTGCTGTCAAAGCATGGAGCTT AACTCCATAAAGGCAGTGGAAACTGAGTTGCTAGAGTTCGGTAGGGGTCACGGGAATTCCCAGTGTAGCGGTGAAATGCG TAGATATTGGGAAGAACACCAGCGGCGAAGGCGCGTGACTGGGCCGAGACTGACACTGAGGGACGAAAGCTAGGG…	0	0	0	0	0	0	0	0	0	0	0	23
OTU_1012	uncultured microcystis sp.	TGGGGAATTTTCCGCAATGGGCGAAAGCCTGACGGAGCAATCTCGCGTGAGGGATGACGGCCTATGGGTTGTAAACCTCT TttttCAGGGAGGAACAAAATGACGTGTACCTGAAGAATAAGCATCGGCTAACTCCGTGCCAGCAGCCGCGGTAAGACGG AGGATGCAAGTGTTATCCGGAATCACTGGGCGTAAAGCGTCTGTAGGTGGTTTAATAAGTCAACTGTTAAATCTTGAAGC TCAACTTCAAAATCGCAGTCGAAACTATTAGACTAGAGTATAGTAGGGGTAAAGGGAATTTCCAGTGGAGCGGTGAAATG CGTAGATATTGGAAAGAACACCGATGGCGAAGGCACTTTACTGGGCTATTACTGACACTCAGAGACGAAAGCTAG…	1	2	6	94	22	3	0	0	1	0	8	4
OTU_1020	uncultured leptolyngbya sp.	TGGGGAATTTTCCGCAATGGGCGAAAGCCTGACGGAGCAAGACCGCGTGCGGGAGGACGGTCTATTGATTGTAAACCGCT TTTGATAGGGAAGAAGATCTGACGGTACCTATCGAATCAGCATCGGCTAACTCCGTGCCAGCAGCCGCGGTAATACGGgg gATGCAAGCGTTATCCGGAATTATTGGGCGTAAAGCGTCCGTAGGTGGTTTTAGAAGTCTGTTGTCAAAGGGCGAGGCTT AACCTCGTAAAGGCAGTGGAAACTCTAAGACTAGAGTGCGGTAGGGGTAGAGGGAATTTCCAGTGTAGCGGTGAAATGCG TAGATATTGGAAAGAACACCGGTGGCGAAGGCGCTCTACTGGGCCTGCACTGACACTGAGGGACGAAAGCTAGGG…	0	0	1	0	0	0	0	0	0	0	0	27
OTU_1069	uncultured leptolyngbya sp.	TGGGGAATTTTCCGCAATGGGCGAAAGCCTGACGGAGCAAGACCGCGTGAGGGAGGAAGGCCTACTGGTTGTAAACCTCT TTTGATAGGGAAGAACACAATGACGGTACCTATCGAATCAGCCTCGGCTAACTCCGTGCCAGCAGCCGCGGTAATACGGA GGAGGCAAGCGTTATCCGGAATTATTGGGCGTAAAGCGTCCGTAGGTGGTTTGTCAAGTCAGTTGTTAAAGCGCGGAGCT TAACTCCGTAAAGGCAATTGAAACTGACAGGCTAGAGTGCGATAGGGGCAAGGGGAATTCCCAGTGTAGCGGTGAAATGC GTAGATATTGGGAAGAACATCGGTGGCGAAAGCGCCTTGCTGGGTCTGCACTGACACTGAGGGACGAAAGCTAGG…	0	0	0	0	1	0	0	0	0	0	0	23
OTU_1091	gq994998.1 planktothrix rubescens str. ccap 1460/18	TGGGGAATTTTCCGCAATGGGCGAAAGCCTGACGGAGCAATACCGCGTGAGGGAAGAAAGCCTACTGGGTTGTAAACCTC TTttttCAGGGAGGAAaaaaaTGACGTGTACCTGAAGAATAAGCATCGGCTAACTCCGTGCCAGCAGCCGCGGTAATACG GgggATGCAAGCGTTATCCGGAATGATTGGGCGTAAAGAGTCCGTAGGTAGTCATCCAAGTCTGCTGTTAAAGAGCGAGG CTTAACCTCGTAAAGGCAGTGGAAACTGGAAGACTAGAGTGTAGTAGGGGCAGAGGGAATTCCTGGTGTAGCGGTGAAAT GCGTAGAGATCAGGAAGAACACCGGTGGCGAAGGCGCTCTGCTGGGCTATAACTGACACTGAGGGACGAAAGCTA…	1	0	0	1	1	0	0	0	0	0	2	0
OTU_1094	chroococcidiopsis sp. lege 06174	TGGGGAATTTTCCGCAATGGGCGAAAGCCTGACGGAGCAATACCGCGTGAGGGAGGAAGATTtttGGATTGTAAACCTCT TttttAAAGGAAGAAGAAAGTGACGGTACTTTAAGAATCAGCATCGGCTAACTCCGTGCCAGCAGCCGCGGTAATACGGA GGATGCAAGCGTTATCCGGAATCATTGGGCGTAAAGCGTCCGCAGGTGGCTGTTCAAGTCTGCTGTTAAAGACAGAAGCT CAACTTCTGAGCAGCAGTGGAAACTGGACAGCTAGAGTACGGTAGGGGTTGAGGGAATTCCCAGTGTAGCGGTGAAATGC GTAGATATTGGAAGAACACCAGTGGCGAAGGCGCTCAACTGGGCCGTAACTGACACTCAGGGACGAAAGCTAGGG…	0	0	11	4	4	9	0	0	0	0	0	1
OTU_1098	gq994998.1 planktothrix rubescens str. ccap 1460/18	TGGGGAATTTTCCGCAATGGGCGCAAGCCTGACGGAGCAAGACCGCGTGGgggAGGAAGGTCTGTGGATTGTAAACCCCT TTTGACTGGGAAGAACACAATGACGGTACCAGTCGAATCAGCCTCGGCTAACTCCGTGCCAGCAGCCGCGGTAATACGGg ggATGCAAGCGTTATCCGGAATGATTGGGCGTAAAGAGTCCGTAGGTAGTCATCCAAGTCTGCTGTTAAAGAGCGAGGCT TAACCTCGTAAAGGCAGTGGAAACTGGAAGACTAGAGTGTAGTAGGGGCAGAGGGAATTCCTGGTGTAGCGGTGAAATGC GTAGAGATCAGGAAGAACACCGGTGGCGAAGGCGCTCTGCTGGGCTATAACTGACACTGAGGGACGAAAGCTAGG…	0	0	0	0	0	1	0	0	0	0	0	25
OTU_1120	hydrocoleum sp. sag 38.87	TGGGGAATTTTCCGCAATGGGCGCAAGCCTGACGGAGCAAGACCGCGTGAGGGAAGAAGGCTCTTGGGTTGTAAACCTCT TTTCTCTGGGAAGAACGCAATGACGGTACCAGAGGAATCAGCATCGGCTAACTCCGTGCCAGCAGCCGCGGTAAGACGGA GGATGCAAGCGTTATCCGGAATGATTGGGCGTAAAGCGTCCGCAGGTGGCAGTTCAAGTCTGCTGTCAAAGACTGGGGCT TAACTCCGGAAAGGCAGTGGAAACTGAACAGCTAGAGTATGGTAGGGGCAGAGGGAATTCCCGGTGTAGCGGTGAAATGC GTAGAGATCGGGAAGAACATCGGTGGCGAAAGCGCTCTGCTGGACCAAAACTGACACTCAGGGACGAAAGCTAGG…	0	1	3	0	0	14	0	0	0	0	0	0
OTU_1144	cyanobium sp. lege 07186	TGGGGAATTTTCCGCAATGGGCGAAAGCCTGACGGAGCAATACCGCGTGAGGGAAGAAAGCCTACTGGGTTGTAAACCTC TTttttCAGGGAGGAAaaaaaTGACGTGTACCTGAAGAATAAGCCACGGCTAATTCCGTGCCAGCAGCCGCGGTAATACG GGAGTGGCAAGCGTTATCCGGAATTATTGGGCGTAAAGCGTCCGCAGGCGGTCTTGAAAGTCTGTTGTTAAAGCGTGGAG CTCAACTCCATTTCAGCAATGGAAACTAGAAGACTAGAGTGTGGTAGGGGCAGAGGGAATTCCCGGTGTAGCGGTGAAAT GCGTAGATATCGGGAAGAACACCAGTGGCGAAGGCGCTCTGCTGGGCCATAACTGACGCTCATGGACGAAAGCCA…	0	0	0	0	0	0	1	0	0	0	0	0
OTU_1160	uncultured cyanobacterium sp.	TGGGGAATTTTCCGCAATGGGCGAAAGCCTGACGGAGCAATACCGCGTGAGGGATGAAGGCCTTTGGGTTGTAAACCTCT TTTATCAAGGAGGAAGTTCTGACGTGTACTTGATGAATAAGCATCGGCTAACTCCGTGCCAGCAGCCGCGGTAAGACGGA GGATGCAAGTGTTATCCGGAATCACTGGGCGTAAAGCGTCTGTAGGTGGTTTAAaaaGTCCACTGTTAAAGATTGAAGCT TAACTTCAAaaaTGCCGTGGAAACTTTTAAACTTGAGTATGATAGGGGTAGAGGGAATTTCCAGTGGAGCGGTGAAATGC GTAGATATTGGAAAGACCACCAATGGCGAAGGCACTCTACTGGGCCATTACTGACACTGAgagaCGAAAGCTAGG…	0	0	0	0	1	4	0	0	0	0	0	0
OTU_1178	oscillatoria amphigranulata	TGGGGAATTTTCCGCAATGGGCGAAAGCCTGACGGAGCAAGACCGCGTGAGGGAGGAAGGCTTTTGGGTCGTAAACCTCT TTTGTCAGGGAAGAAGAACTGACGGTACCTGACGAATCAGCATCGGCTAACTCCGTGCCAGCAGCCGCGGTAATACGGAG GATGCAAGCGTTATCCGGAATTATTGGGCGTAAAGCGTCCGCAGGTGGCTAATCAAGTCTGCTGTTAAAGAGTGTAGCTT AACTACATAAAGGCAGTGGAAACTGGTTGGCTAGAGTTTGGTAGGGGTAAGGGGAATTCCCAGTGTAGCGGTGAAATGCG TAGATATTGGGAAGAACACCAGCGGCGAAAGCGCCTTACTGGGCCTGAACTGACACTGAGGGACGAAAGCTAGGG…	1	0	0	0	0	0	0	0	0	0	0	23
OTU_1181	cyanobium sp. cena181	TGGGGAATTTTCCGCAATGGGCGCAAGCCTGACGGAGCAACGCCGCGTGAGGGATGAAGGCCTCTGGGCTGTAAACCTCT TTTCTCAAGGAAGAAGATCTGACGGTACTTGAGGAATAAGCCACGGCTAATTCCGTGCCAGCAGCCGCGGTAATACGGGA GTGGCAAGCGTTATCCGGAATTATTGGGCGTAAAGCGTCCGCAGGCGGCCTTGAAAGTCTGTTGTTAAAACGTGGAGCTC AACTCCATTTCGGCAATGGAAACTACAAGGCTAGAGTGTGGTAGGGGCAGAGGGAATTCCCGGTGTAGCGGTGAAATGCG TAGATATCGGGAAGAACACCAGTGGCGAAGGCGCTCTGCTGGGCCATAACTGACGCTCAGGTGCGAAAGCGTGGG…	1	0	0	0	1	1	0	0	0	0	0	0
OTU_1195	microcoleus sp. pcc 7113	TGGGGAATTTTCCGCAATGGGCGAAAGCCTGACGGAGCAAGACCGCGTGAGGGAGGAAGGCTCTTGGGTTGTAAACCTCT TTTCTCAGGGAAGAACTTCATGACGGTACCTGAGGAATAAGCCTCGGCTAACTCCGTGCCAGCAGCCGCGGTAATACGGA GGAGGCAAGCGTTATCCGGAATTATTGGGCGTAAAGCGTCCGCAGGTGGCACTTCAAGTCTGTCGTCAAAGACTGGGGCT TAACCCTGGAAAGGCGGTGGAAACTGAAGCGCTAGAGTGTGGTAGGGGTAGAGGGAATTCCCGGTGTAGCGGTGAAATGC GTAGAGATCGGGAAGAACATCGGTGGCGAAAGCGCTCTACTGGACCACAACTGACACTCAGGGACGAAAGCTAGG…	0	0	0	0	0	10	0	0	0	1	0	9
OTU_1199	am236076.1 planktothrix pseudagardhii vr1	TGGGGAATTTTCCGCAATGGGCGAAAGCCTGACGGAGCAATACCGCGTGAGGGACGAAGGCCTGTGGGTTGTAAACCTCT TTTCTCAGGGAAGAAGATCTGACGGTACCTGAGGAATCAGCATCGGCTAACTCCGTGCCAGCAGCCGCGGTAATACGGAG GATGCAAGCGTTATCCGGAATGATTGGGCGTAAAGAGTCCGTAGGTGGCTGATCAAGTCTGCTGTTAAAGAGCGAGGCTT AACTTCGTCAAAGCAGTGGAAACTGAAGAGCTAGAGTGTAGTAGGGGCAGAGGGAATTCCTGGTGTAGCGGTGAAATGCG TAGAGATCAGGAAGAACACCGGTGGCGAAAGCGCTCTGCTGGGCTACAACTGACACTGAGGGACGAAAGCTAGGG…	0	0	1	1	0	0	0	0	0	0	0	0
OTU_1200	cyanobium sp. cena181	TGGGGAATATTGGACAATGGGCGCAAGCCTGATCCAGCCATGCCGCGTGAGGGATGAAGGCCTCTGGGCTGTAAACCTCT TTTCTCAAGGAAGAAGATCTGACGGTACTTGAGGAATAAGCCACGGCTAATTCCGTGCCAGCAGCCGCGGTAATACGGGA GTGGCAAGCGTTATCCGGAATTATTGGGCGTAAAGCGTCCGCAGGCGGCCTTGAAAGTCTGTTGTTAAAACGTGGAGCTC AACTCCATTTCGGCAATGGAAACTACAAGGCTAGAGTGTGGTAGGGGCAGAGGGAATTCCCGGTGTAGCGGTGAAATGCG TAGATATCGGGAAGAACACCAGTGGCGAAGGCGCTCTGCTGGGCCATAACTGACGCTCATGGACGAAAGCCAGGG…	0	0	2	0	0	1	0	0	2	0	1	0
OTU_1257	uncultured synechococcus sp.	TGGGGAATATTGCACAATGGGCGCAAGCCTGATGGAGCAACGCCGCGTGAGGGATGAAGGCCTCTGGGCTGTAAACCTCT TTTATCAAGGAAGAAGATCTGACGGTACTTGATGAATAAGCCACGGCTAATTCCGTGCCAGCAGCCGCGGTAATACGGGA GTGGCAAGCGTTATCCGGAATTATTGGGCGTAAAGCGTCCGCAGGCGGTCTTGAAAGTCTGTTGTTAAAGCGTGGAGCTC AACTCCATTTCAGCAATGGAAACTAGAAGACTAGAGTGTGGTAGGGGCAGAGGGAATTCCCGGTGTAGCGGTGAAATGCG TAGATATCGGGAAGAACACCAGTGGCGAAGGCGCTCTGCTGGGCCATAACTGACGCTCATGGACGAAAGCCAGGG…	6	2	2	1	1	1	2	1	1	2	0	4
OTU_1301	eu703254.1 lakes on eastern tin plateau oligosaline lake altitude 4718 masl clone xznmc43	TGGGGAATTTTCCGCAATGGGCGCAAGCCTGACGGAGCAACGCCGCGTGAGGGATGAAGGCCTCTGGGCTGTAAACCTCT TTTATCAAGGAAGAAGATCTGACGGTACTTGATGAATAAGCCACGGCTAATTCCGTGCCAGCAGCCGCGGTAATACGGGA GTGGCAAGCGTTATCCGGAATTATTGGGCGTAAAGCGTCCGCAGGCGGTTTTACAAGTCTGTCGTTAAAACGTGGAGCTC AACTCCATTTCGGCGATGGAAACTGTAAGACTAGAGTGTGGTAGGGGCAGAGGGAATTCCCGGTGTAGCGGTGAAATGCG TAGATATCGGGAAGAACACCAGTGGCGAAGGCGCTCTGCTGGGCCATAACTGACGCTCATGGACGAAAGCCAGGG…	12	7	0	3	2	9	6	26	4	86	7	12
OTU_1314	uncultured leptolyngbya sp.	TGGGGAATTTTCCGCAATGGGCGAAAGCCTGACGGAGCAACGCCGCGTGAGGGAGGAAGGTCTTTGGATTGTAAACCTCT TTTCTCAAGGAAGAAGTTCTGACGGTACTTGAGGAATCAGCCTCGGCTAACTCCGTGCCAGCAGCCGCGGTAATACGGgg gAGGCAAGCGTTATCCGGAATTATTGGGCGTAAAGCGTCCGTAGGTGGTTTATCAAGTCAGTTGTTAAAGCGTGGAGCTC AACTCCATAAGGGCAATTGAAACTGATAGGCTAGAGTGCGATAGGGGCAAGGGGAATTCCCAGTGTAGCGGTGAAATGCG TAGATATTGGGAAGAACATCGGTGGCGAAAGCGCCTTGCTGGGTCTGCACTGACACTGAGGGACGAAAGCTAGGG…	0	0	0	0	0	0	0	0	1	0	3	17
OTU_1329	dq648028.1 microcystis wesenbergii str. nies_107	TGGGGAATTTTCCGCAATGGGCGAAAGCCTGACGGAGCAACGCCGCGTGAGGGAGGAAGGTCTTTGGATTGTAAACCTCT TTTCTCAAGGAAGAAGTTCTGACGGTACTTGAGGAATCAGCCTCGGCTAACTCCGTGCCAGCAGCCGCGGTATACGGAGG AGGCAAGCGTTATCCGGAATTACTGGGCGTAAAGCGTCTGTAGGTGGTTTAATAAGTCAACTGTTAAATCTTGAGGCTTA ACTTCAAAACAGCAGTCGAAACTATTAGACTAGAGTATAGTAGGGGTAAAGGGAATTTCCAGTGGAGCGGTGAAATGCGT AGAGATTGGGAAGAACATCGGTGGCGAAAGCGTGCTACTGGGCTGTATCTGACACTCAGGGACGAAAGCTAGGGG…	0	1	0	1	0	0	0	0	0	0	2	0
OTU_1333	synechococcus sp. pcc 7902	TGGGGAATTTTCCGCAATGGGCGAAAGCCTGACGGAGCAAGACCGCGTGAGGGAGGAAGGCCTATTGGTTGTAAACCTCT TTTCTCAGGGAAGATAATGACGGTACCTGAGGAATCAGCATCGGCTAACTCCGTGCCAGCAGCCGCGGTAAGACGGAGGA TGCAAGCGTTATCCGGAATGATTGGGCGTAAAGCGTCCGTAGGTGGTCAGATAAGTTTGTCGTCAAAGAGTGGAGCTTAA CTCCATAAAGGCGGTGGATACTGTTTGACTAGAGTGCGGTAGGGGTAGAGGGAATTCCAGGTGTAGCGGTGAAATGCGTA GATATCTGGAAGAACACCAGTGGCGAAAGCGCTCTACTGGACCTGACACTGACACTGAGGGACGAAAGCTAGGGG…	1	0	5	0	2	2	0	0	0	0	0	7
OTU_135	gq355029.1 structure between two geochemically distinct springs alum rock park spring clone ms11_88	TGGGGAATTTTCCGCAATGGGCGCAAGCCTGACGGAGCAAGACCGCGTGGgggAGGAAGGCTCTTGGGTTGTAAACCCCT TTTCTCAGGGAAGAAGTTCTGACGGTACCTGAGGAATCAGCCTCGGCTAACTCCGTGCCAGCAGCCGCGGTAATACGGAG GAGGCAAGCGTTATCCGGAATTATTGGGCGTAAAGCGTCCGCAGGTGGTGGGGCAAGTCGGCGGTTAAAGACTGGGGCTT AACTCCAGAAAGGCCGTGGAAACTGCACCACTAGAGGGCAGTAGGGGTAGAGGGAATTCCCGGTGTAGCGGTGAAATGCG TAGAGATCGGGAAGAACACCAGTGGCGAAAGCGCTCTACTGGACTGCAACTGACACTCAGGGACGAAAGCTAGGG…	9	7	2	2	2	3	1	1	0	0	6	6
OTU_1365	uncultured chroococcidiopsis sp.	TGAGGAATTTTCCACAATGGGCGAAAGCCTGATGGAGCAATACCGCGTGAAGGAAGACGGATCGTGGTCTGTAAACTTCT TTTCTCAGAGAAGAAACAATGACGGTATCTGAGGAATAAGCACCGGCTAACTCTGTGCCAGCAGCCGCGGTAATACAGGg ggTGCAAGCGTTATTCGGAATAATTGGGCGTAAAGCGTCTGTAGGTGGTTCTTGAAGTCCACTGTCAAATCCCAGAGCTC AACTTTGGACAGGCAGTGGAGGACTCAAGGGCTCGAGTTTGGTAGGGGTAGAGGGAATTCCTAGTGAAGCGGTGAAATGC ACAGAGATTAGGAGGAACACCAGTGGCGAAAGCGCTCTACTGGGCCAAAACTGACACTGAgagaCGATAGCTGTG…	0	1	0	0	0	0	0	11	3	0	2	0
OTU_139	uncultured cyanobacterium sp.	TGGGGAATTTTCCGCAATGGGCGAAAGCCTGACGGAGCAACGCCGCGTGAGGGAGGAAGGTCTTTGGATTGTAAACCTCT TTTCTCAAGGAAGAAGTTCTGACGGTACTTGAGGAATCAGCCTCGGCTAACTCCGTGCCAGCAGCCGCGGTAATACGGgg gAGGCAAGTGTTATCCGGAATTACTGGGCGTAAAGCGTCTGTAGGTGGTTTAATAAGTCAACTGTTAAATCTTGAGGCTT AACTTCAAAACAGCAGTCGAAACTATTAGACTAGAGTATAGTAGGGGTAAAGGGAATTTCCAGTGGAGCGGTGAAATGCG TAGATATTGGAAAGAACACCGATGGCGAAAGCACTTTACTGGGCTATTACTAACACTCAGAGACGAAAGCTAGGG…	4	47	0	129	20	9	7	1	3	4	52	36
OTU_1414	leptolyngbya sp. sev4_3_c1	TGGGGAATTTTCCGCAATGGGCGCAAGCCTGACGGAGCAATACCGCGTGAGGGAGGAAGCCTTTTGGGGTGTAAACCTCT TTTATTAGGGAAGAATAGATGACGGTACCTAATGAATCAGCATCGGCTAACTCCGTGCCAGCAGCCGCGGTAATACGGAG GATGCAAGCGTTATCCGGAATTATTGGGCGTAAAGCGTCCGTAGGTGGCTTATCAAGTCTTTTGTCAAATCGTGCAGCTT AACTGCATACGGGCGGAGGAAACTGATGAGCTAGAGTGCGATAGGGGTCACAGGAATTCCCAGTGTAGCGGTGAAATGCG TAGATATTGGGAAGAACACCAGCGGCGAAAGCGTGTGACTGGGTCTGCACTGACACTGAGGGACGAAAGCTAGGG…	0	0	6	0	0	6	0	0	0	0	0	1
OTU_1421	pannus sp. ccibt3594	TGGGGAATTTTCCGCAATGGGCGAAAGCCTGACGGAGCAACGCCGCGTGAGGGAGGAAGGTCCTTGGATTGTAAACCTCT TTTCTCGAGGAAGAAGTAAGTGACGGTACTCGAGGAATCAGCCTCGGCTAACTCCGTGCCAGCAGCCGCGGTAATACGGg ggAGGCAAGCGTTATCCGGAATTATTGGGCGTAAAGCGTCCGCAGGTGGTCTTCCCAGTCCGCTGTCAAAGCgcgcgGCT TAACCGCGTACCGGCGGTGGAAACTGGAAGACTAGagagCAGTAGGGGTAGCGGGAATTCCCAGTGTAGCGGTGAAATGC GTAGAGATTGGGAAGAACATCGGTGGCGAAAGCgcgcTACTGGGCTGTATCTGACACTCAGGGACGAAAGCTAGG…	1	0	0	0	0	0	0	0	24	0	0	0
OTU_1454	uncultured cyanothece sp.	TGGGGAATTTTACGCAATGGGCGAAAGCCTGACGTAGCGACACCGCGTGAGCGAAGAAGCCCCTTGGGGTGTAAAGCTCT GTCAGCTGGAACGAAaaaaaTGACGGTACCAGCAGAGGAAGCATCGGCTAACTACGTGCCAGCAGCCGCGGTAAGACGTA GGATGCAAGCGTTGTCCGGATTTATTGGGCGTAAAGAGTTCGTAGGTGGTTTGTTAAGTTTGGTGTTAAAGATTGGGGCT CAACCCTGAAACTGCACTGAATACTGGCAGACTCGAGTGTGGTAGAGGCTAGTGGAATTCCCAGTGTAGCGGTGAAATGC GTAGATATTGGGAAGAACACCGGTGGCGTAGGCGACTAGCTGGGCCATAACTGACACTGAGGAACGAAAGCCAGG…	1	0	0	0	0	0	0	0	0	0	0	0
OTU_1455	oscillatoria sp. bs594	TGGGGAATTTTCCGCAATGGGCGAAAGCCTGACGGAGCAACGCCGCGTGAGGGAGGAAGGCCTTAGGGTTGTAAACCTCT TTTCTCAGGGAAGAAGTACTGACGGTACCTGAGGAATAAGCCTCGGCTAACTCCGTGCCAGCAGCCGCGGTAAGACGGAG GAGGCAAGCGTTATCCGGAATTATTGGGCGTAAAGCGTCCGCAGGCGGTTttttAAGTCTGTTGTTAAAGCCCACAGCTT AACTGTGGATCGGCAATGGAAACTGAgagaCTTGAGTGTGGTAGGGGTAGAGGGAATTCCCGGTGTAGCGGTGAAATGCG TAGATATCGGGAAGAACACCAGTGGCGAAGGCGCTCTACTGGGCCACAACTGACGCTGAGGGACGAAAGCTAGGG…	0	0	0	0	0	4	0	0	0	0	0	0
OTU_1481	arthrospira platensis str. algerian	TGGGGAATTTTCCACAATGGGCGAAAGCCTGATGGAGCAATACCGCGTGAGGGATGAAGGATCGTGGTTCGTAAACCTCT TTTCTTAAGGAAGAAaaaaTGACGGTACTTAAGGAATAAGCACCGGCTAACTCCGTGCCAGCAGCCGCGGTAATACGGgg ggTGCAAGCGTTGTCCGGAATGATTGGGCGTAAAGCATCTGTAGGTGGTTTCTAAAGTCGACTGTTAAATCCCAGAGCTC AACTTTGGAAAAGCAGTCGAGTACTTAGGGACTTGAGTATGGTAGGGGTAGAGGGAATTCCAAGTGGAGCGGTGAAATGC ACAGAGATTTGGAAGAACACCAGAGGCGAAGGCGCTCTACTGGGCCATAACTGACACTAAGAGATGAAAGTTGAG…	0	0	0	0	0	0	0	0	3	0	0	0
OTU_1488	uncultured chroococcidiopsis sp.	TGAGGAATTTTCCACAATGGGCGAAAGCCTGATGGAGCAATACCGCGTGAAGGAAGAAGGCCCGTGGGTCGTAAACTTCT TTTCTCAGAGAAGAAATAATGACGGTATCTGAGGAATAAGCATCGGCTAACTCTGTGCCAGCAGCCGCGGTAATACAGAG GATGCAAGCGTTGTCCGGAATGATTGGGCGTAAAGCGTTCGTAGGTGGTTCTTAAAGTCGACTGTCAAATCCCAGAGCTC AACTTTGGACAGGCAGTCGAGTACTCAAGGGCTAGAGGACGGTAGGGGTAGAGGGAATTCCTAGTTAAGCGGTGAAATGC ACAGAGATTAGGAAGAACACCAGTGGCGAAAGCGCTCTACTAGGCCGTTGCTGACACTGAGGGACGACAGCTAAG…	0	0	0	0	0	1	0	0	0	0	0	0
OTU_15	aj505943.1 limnothrix redekei str. 165c	TGGGGAATTTTCCGCAATGGGCGAAAGCCTGACGGAGCAATACCGCGTGAGGGACGAAGGCCTGTGGGTTGTAAACCTCT TTTCTCAGGGAAGAAGATCTGACGGTACCTGAGGAATCAGCATCGGCTAACTCCGTGCCAGCAGCCGCGGTAAGACGGAG GATGCAAGCGTTATCCGGAATTATTGGGCGTAAAGCGTCCGCAGGCGGTCTCGTAAGTCTGTCTTTAAAGCGTGGAGCTT AACTCCATAAAGGGGATGGAAACTGCGAGACTAGAGGTAGGTAGGGGTAGAAGGAATTCCCAGTGTAGCGGTGAAATGCG TAGATATTGGGAAGAACACCAGCAGCGAAGGCGTTCTACTGGACCAAACCTGACGCTCATGGACGAAAGCTAGGG…	79	84	14	55	40	34	20	22	28	27	102	98
OTU_1515	limnothrix redekei lmecya 145	TGAGGAATTTTCCGCAATGGGCGAAAGCCTGACGGAGCAATGCCGCGTGGAGGATGAAAGCCTGTGGGTCGTAAACTCCT TTTCTCAGAGAAGAAGATCTGACGGTATCTGAGGAATCAGCATCGGCTAACTCCGTGCCAGCAGCCGCGGTAAGACGGAG GATGCAAGCGTTATCCGGAATTATTGGGCGTAAAGCGTCCGCAGGCGGTCTCGTAAGTCTGTCTTTAAAGCGTGGAGCTT AACTCCATAAAGGGGATGGAAACTGCGAGACTAGAGGTAGGTAGGGGTAGAAGGAATTCCCAGTGTAGCGGTGAAATGCG TAGATATTGGGAAGAACACCAGCAGCGAAGGCGTTCTACTGGACCAAACCTGACGCTCATGGACGAAAGCTAGGG…	0	0	0	0	0	0	0	0	1	1	0	1
OTU_152	fj184422.1 planktothrix rubescens ccap 1459/14 str. nies_928	TGGGGAATTTTCCGCAATGGGCGAAAGCCTGACGGAGCAACGCCGCGTGAGGGAGGAAGGTCTTTGGATTGTAAACCTCT TTTCTCAAGGAAGAAGTTCTGACGGTACTTGAGGAATCAGCCTCGGCTAACTCCGTGCCAGCAGCCGCGGTAATACGGgg gATGCAAGCGTTATCCGGAATGATTGGGCGTAAAGAGTCCGTAGGTAGTCATCCAAGTCTGCTGTTAAAGAGCGAGGCTT AACCTCGTAAAGGCAGTGGAAACTGGAAGACTAGAGTGTAGTAGGGGCAGAGGGAATTCCTGGTGTAGCGGTGAAATGCG TAGAGATCAGGAAGAACACCGGTGGCGAAGGCGCTCTGCTGGGCTATAACTGACACTGAGGGACGAAAGCTAGGG…	5	25	0	33	15	34	3	0	2	2	373	283
OTU_1540	nostoc sp. lcrnk11	TGGGGAATTTTCCGCAATGGGCGAAAGCCTGACGGAGCAATACCGCGTGAGGGACGAAGGCCTGTGGGTTGTAAACCTCT TTTCTCAGGGAAGAAGATCTGACGGTACCTGAGGAATCAGCATCGGCTAACTCCGTGCCAGCAGCCGCGGTAAGACGGAG GAGGCAAGCGTTATCCGGAATGATTGGGCGTAAAGAGTTCGTAGGTGGTAATGAAAGTTTGCCGTTAAAGACTAAGGCTT AACCTTAGGAGAGCGGTGAAAACTACATAACTAGAGTATGGAAGGGGCAGAGGGAATTCCTGGTGTAGCGGTGAAATGCG TAGAGATCAGGAGGAACATCGGTGGCGAAAGCGCTCTGCTAGGCCAAAACTGACACTGAGGAACGAAAGCTAGGG…	0	0	0	0	1	0	0	0	0	1	0	1
OTU_1543	uncultured gloeothece sp.	TGGGGAATTTTCCGCAATGGGCGCAAGCCTGACGGAGCAATACCGCGTGAGGGAGGAAGGCTTTTGGGTTGTAAACCTCT TTTATTGGGGAAGAAGAACTGACGGTACCCAATGAATCAGCATCGGCTAACTCCGTGCCAGCAGCCGCGGTAATACGGAG GATGCAAGCGTTATCCGGAATTATTGGGCGTAAAGGGTCCGCAGGTGGCGATTCAAGTCTGCTGTCAAAGCATGGAGCTT AACTCCATAAAGGCAGTGGAAACTGAGTTGCTAGAGTTCGGTAGGGGTCACGGGAATTCCCAGTGTAGCGGTGAAATGCG TAGAGATTGGGAAGAACATCGGTGGCGAAAGCGTGCTACTGGGCTGTATCTGACACTCAGGGACGAAAGCTAGGG…	1	0	1	0	0	0	0	0	0	0	0	14
OTU_1576	uncultured chroococcidiopsis sp.	TGAGGAATTTTCCACAATGGGCGAAAGCCTGATGGAGCAATACCGCGTGGAGGAAGACGGATCGTGGTCTGTAAACTCCT TTTCTTAGAGAAGACACCCGACGGTATCTAAGGAATAAGCACCGGCTAACTCCGTGCCAGCAGCCGCGGTAATACGGggg gTGCAAGCGTTGTCCGGAATGATTGGGCGTAAAGCGTTCGTAGGTGGTCCTTAAAGTCTACTGTCAAATCCCAGAGCTCA ACTTTGGACAGGCAGTAGAGAACTCAAGGGCTAGAGGACGGTAGGGGTAGAGGGAATTCCTAGTTAAGCGGTGAAATGCA CAGAGATTAGGAAGAACACCGGTGGCGAAAGCGCTCTACTGGGCCGTTTCTGACACTGAGGGACGATAGCTGTGG…	1	1	0	11	0	0	0	1	3	0	5	47
OTU_1590	oscillatoria sp. pcc 9018	TGGGGAATTTTCCGCAATGGGCGAAAGCCTGACGGAGCAAGACCGCGTGGgggAGGAAGGTTCTTGGATTGTCAACCCCT TTTCTCAGGGAAGAACACAATGACGGTACCTGAGGAAaaaGCATCGGCTAACTCCGTGCCAGCAGCCGCGGTAATACGGA GGAGGCAAGCGTTATCCGGATTTATTGGGCGTAAAGCGTCCGCAGGTGGTTTATCAAGTCTGCTGTCAAAGCGCGAAGCT TAACTTCGTAAAGGCAGTGGAAACTGATGGACTTGAGAGTGATAGGGGCAGAGGGAATTCCTAGTGTAGCGGTGAAATGC GTAGAGATTAGGAAGAACACCGGTGGCGAAAGCGCTCTGCTGGGTCATATCTGACACTGAGGGACGAAAGCTAGG…	1	0	0	0	0	1	0	0	0	0	0	20
OTU_1602	oscillatoria sp. bs594	TGAGGAATTTTCCGCAATGGGCGAAAGCCTGACGGAGCGACGCCGCGTGAAGGATGAAGGTTTTCGGACTGTAAACTTCT TtttGTGAGGAAGATTATGACTGTACTCACAGAATAAGCACCGGCTAACTACGTGCCAGCAGCCGCGGTAATACGTAGGG TGCAAGCGTTATCCGGAATTACTGGGCGTAAAGGGTGCGTAGGCTGATTtttAAGTCGAGTGTTAAATCCGCAGGCTCAA CTTGTGGGCTGCATTCGATACTGGAAGTCTTGAGAGTGGAAGAGGCAGATGGAATTCCCGGTGGAGCGGTAAAATGCGTA GATATCGGGAAGAACACCAATGGCGAAGGCAGTCTGCTGGGCCACTTCTGACGCTAAGGCACGAAAGCGTGGGGA…	0	0	0	1	0	0	0	0	0	0	1	0
OTU_161	dq648028.1 microcystis wesenbergii str. nies_107	TGGGGAATTTTCCGCAATGGGCGAAAGCCTGACGGAGCAACGCCGCGTGAGGGAGGAAGGTCTTTGGATTGTAAACCTCT TTTCTCAAGGAAGAAGTTCTGACGGTACTTGAGGAATCAGCCTCGGCTAACTCCGTGCCAGCAGCCGCGGTAATACGGgg gAGGCAAGCGTTATCCGGAATTATTGGGCGTAAAGCGTCCGCAGGTGGTCAGCCAAGTCTGCTGTCAAATCAGGTTGCTT AACGACCTAAAGGCGGTGGAAACTGGCAGACTAGagagCAGTAGGGGTAGCAGGAATTCCCAGTGTAGCGGTGAAATGCG TAGAGATTGGGAAGAACATCGGTGGCGAAAGCGTGCTACTGGGCTGTATCTGACACTCAGGGACGAAAGCTAGGG…	55	805	5	760	228	273	211	3	21	5	312	184
OTU_1614	synechocystis sp. 2lt05s06	TGGGGAATTTTCCGCAATGGGCGAAAGCCTGACGGAGCAACGCCGCGTGAGGGAGGAAGGTCTTTGGATTGTAAACCCCT TTTCTCAGGGAAGAACGCAATGACGGTACCTGAGGAAaaaGCATCGGCTAACTCCGTGCCAGCAGCCGCGGTAATACGGg ggATGCAAGCGTTATCCGGAATTATTGGGCGTAAAGCGTCCGCAGGTGGTCAGCCAAGTCTGCCGTCAAATCAGGTTGCT TAACGACCTAAAGGCGGTGGAAACTGGCAGACTAGAGATCAGTAGGGGTAGCAGGAATTCCCAGTGTAGCGGTGAAATGC GTAGAGATTGGGAAGAACATCGGTGGCGAAAGCGTGCTACTGGGCTGTATCTGACACTCAGGGACGAAAGCTAGG…	4	46	0	37	6	8	4	1	2	1	120	111
OTU_1633	phormidesmis sp. wjt24_npbg20	TGGGGAATTTTCCGCAATGGGCGCAAGCCTGACGGAGCAAGACCGCGTGAGGGAGGAAGGCTTTTGGGTTGTAAACCTCT TTTATCAGGGAAGAAGAACTGACGGTACCTGATGAATCAGCATCGGCTAACTCCGTGCCAGCAGCCGCGGTAATACGGAG GATGCAAGCGTTATCCGGAATTATTGGGCGTAAAGCGTCCGCAGGTGGTTTTACAAGTCTGCTGTCAAAGGGCGGAGCTT AACTCCGTAAGGGCGGTGGAAACTGTGAGACTAGAGTACGGTAGGGGTAGCGGGAATTCCCAGTGTAGCGGTGAAATGCG TAGATATTGGGAAGAACACCAGCGGCGAAAGCgcgcTACTGGGCCTGTACTGACACTCATGGACGAAAGCCAGGG…	0	0	0	0	10	1	0	0	0	0	0	0
OTU_1639	uncultured chroococcidiopsis sp.	TGAGGAATTTTCCACAATGGGCGAAAGCCTGATGGAGCAATACCGCGTGGAGGAAGACGGATCGTGGTCTGTAAACTCCT TTTCTCAGAGAAGAATTtttGACGGTATCTGAGGAATAAGCACCGGCTAACTCTGTGCCAGCAGCCGCGGTAATACAGGg ggTGCAAGCGTTGTCCGGAATGATTGGGCGTAAAGCGTTCGTAGGTGGTTCTTAAAGTCTACTGTCAAATCCCAGAGCTC AACTTTGGACAGGCAGTAGAGAACTCAAGGGCTAGAGGACGGTAGGGGTAGAGGGAATTCCTAGTTAAGCGGTGAAATGC ACAGAGATTAGGAAGAACACCGGTGGCGAAAGCACTTTACTGGGCTATTACTAACACTCAGAGACGAAAGCTAGG…	0	0	0	1	0	0	0	0	0	0	0	1
OTU_1650	oscillatoria duplisecta ets_06	TGGGGAATTTTCCGCAATGGGCGAAAGCCTGACGGAGCAAGACCGCGTGAGGGACGAAGGCTCTTGGGTTGTAAACCTCT TTTCTCAGGGAAGAAACCTGACGGTACCTGAGGAATAAGCATCGGCTAACTCCGTGCCAGCAGCCGCGGTAAGACGGAGG ATGCAAGCGTTATCCGGAATGATTGGGCGTAAAGCGTTCGCAGGTGGCTGTTCAAGTCTGCTGTCAAAGACCGGGGCTTA ACCCTAGAAAGGCAGTGGAAACTGAACGGCTGGAGTGCAGATCGGGTAGAGGGAATTCCCAGTGTAGCGGTGAAATGCGT AGAGATTGGGAAGAACACCGGTGGCGAAAGCGCTCTGCTGGACTGCAACTGACACTGAGGGACGAAAGCTAGGGG…	0	0	4	0	0	0	0	0	0	0	0	1
OTU_1662	synechocystis sp. 2lt05s06	TGGGGAATTTTCCGCAATGGGCGAAAGCCTGACGGAGCAACGCCGCGTGAGGGAGGAAGGTCTTTGGATTGTAAACCTCT TTTCTCAAGGAAGAACACAATGACGGTACCTGAGGAAaaaGCATCGGCTAACTCCGTGCCAGCAGCCGCGGTAATACGGg ggATGCAAGCGTTATCCGGAATGATTGGGCGTAAAGAGTCCGTAGGTAGTCATCCAAGTCTGCTGTTAAAGAGCGAGGCT TAACCTCGTAAAGGCAGTGGAAACTGGCAGACTAGAGATCAGTAGGGGTAGCAGGAATTCCCAGTGTAGCGGTGAAATGC GTAGAGATTGGGAAGAACATCGGTGGCGAAAGCGTGCTACTGGGCTGTATCTGACACTCAGGGACGAAAGCTAGG…	0	0	0	1	0	0	0	0	0	0	13	2
OTU_168	prochlorococcus sp. egemacc 6	TGAGGAATTTTCCGCAATGGGCGAAAGCCTGACGGAGCAATGCCGCGTGAAGGATGACGGCCTATGGGTTGTAAACTTCT TTTCTCAGAGAAGAATTTTGACGGTATCTGAGGAATAAGCATCGGCTAACTCTGTGCCAGCAGCCGCGGTAAGACAGAGG ATGCAAGCGTTATCCGGAATGATTGGGCGTAAAGCGTCTGTAGGTGGCTTAAaaaGTCTCCTGTCAAAGATCAGGGCTTA ACCCTGGGCCGGCAGGAGAAACTCTTAGGCTAGAGTTTGGTAGGGGCAGAGGGAATTCCCGGTGGAGCGGTGAAATGCGT AGAGATCGGGAGGAACACCAAAGGCGAAAGCACTCTGCTGGGCCACAACTGACACTGAgagaCGAAAGCGAGGGG…	10	4	0	2	4	74	2	2	12	473	0	8
OTU_1682	uncultured limnothrix sp.	TGGGGAATTTTCCGCAATGGGCGAAAGCCTGACGGAGCAATACCGCGTGAGGGACGAAGGCCTGTGGGTTGTAAACCTCT TTTGTTAGGGAAGATAATGACGGTACCTAACGAATAAGCATCGGCTAACTCCGTGCCAGCAGCCGCGGTAAGACGGAGGA TGCAAGCGTTATCCGGAATTATTGGGCGTAAAGCGTACGTAGGCTGTTTCATAAGTCTGTTGTCAAAGCCCGAGGCTCAA CCTTGGATCGGCAATGGAAACTGTGAGACTAGagagagaTAGGGGCAGGAGGAATTCCAGGTGTAGCGGTGAAATGCGTA GATATCGGGAAGAACACCAGTGGCGAAGGCGCTCTGCTGGGCCATAACTGACGCTCATGGACGAAAGCCAGGGGA…	0	0	0	0	0	0	1	0	0	0	0	0
OTU_1694	aj505943.1 limnothrix redekei str. 165c	TGGGGAATTTTCCGCAATGGGCGAAAGCCTGACGGAGCAACGCCGCGTGAGGGATGAAGGCCTCTGGGCTGTAAACCTCT TTTCTCAAGGAAGAAGATCTGACGGTACTTGAGGAATAAGCCACGGCTAATTCCGTGCCAGCAGCCGCGGTAATACGGGA GTGGCAAGCGTTATCCGGAATTATTGGGCGTAAAGCGTCCGCAGGCGGCCTTGTAAGTCTGTCGTTAAAGCGTGGAGCTT AACTCCATAAAGGGGATGGAAACTGCGAGACTAGAGGTAGGTAGGGGTAGAAGGAATTCCAGTGTAGCGGTGAAATGCGT AGATATTGGGAAGAACACCAGCAGCGAAGGCGTTCTACTGGACCAAACCTGACGCTCATGGACGAAAGCTAGGGG…	0	2	0	0	0	0	0	0	0	1	0	0
OTU_1708	ab012335.1 microcystis wesenbergii tac52	TGGGGAATTTTCCGCAATGGGCGAAAGCCTGACGGAGCAACGCCGCGTGAGGGAGGAAGGTCTTTGGATTGTAAACCTCT TTTCTCAAGGAAGAAGTTCTGACGGTACTTGAGGAATCAGCCTCGGCTAACTCCGTGCCAGCAGCCGCGGTAATACGGgg gAGGCAAGCGTTATCCGGAATTATTGGGCGTAAAGCGTCCGCAGGTGGTCAGCCAAGTCTGCCGTCAAATCAGGTTGCTT AACGACCTAAAGGCGGTGGAAACTGGCAGACTAGagagCAGTAGGGGTAGCAGGAATTCCCAGTGTAGCGGTGAAATGCG TAGAGATTGGGAAGAACATCGGTGGCGAAAGCGTGCTACTGGGCTGTATCTGACACTCAGGGAAGAAAGagagGG…	57	1168	5	1067	382	396	268	6	28	13	2115	1204
OTU_1724	aj635434.1 microcystis ichthyoblabe str. 0bb35s01	TGAGGAATTTTCCACAATGGGCGAAAGCCTGATGGAGCAATACCGCGTGGAGGAAGACGGATCGTGGTCTGTAAACTCCT TTTCTCAGAGAAGAATTtttGACGGTACTTGAGGAATCAGCCTCGGCTAACTCCGTGCCAGCAGCCGCGGTAATACGGgg gAGGCAAGCGTTATCCGGAATTATTGGGCGTAAAGCGTCCGCAGGTGGTCAGCCAAGTCTGCCGTCAAATCAGGTTGCTT AACGACCTAAAGGCGGTGGAAACTGGCAGACTAGAGATCAGTAGGGGTAGCAGGAATTCCCAGTGTAGCGGTGAAATGCG TAGAGATTGGGAAGAACATCGGTGGCGAAAGCGTGCTACTGGGCTGTATCTGACACTCAGGGACGAAAGCTAGGG…	0	1	0	4	0	0	0	0	0	0	3	9
OTU_1747	uncultured plectonema sp.	TGGGGAATTTTCCGCAATGGGCGAAAGCCTGACGGAGCAACGCCGCGTGAGGGAGGAAGGTCTTTGGATTGTAAACCTCT TTTCTCAAGGAAGAAGTTCTGACGGTACTTGAGGAATCAGCCTCGGCTAACTCCGTGCCAGCAGCCGCGGTAATACGGgg gAGGCAAGCGTTATCCGGAATTATTGGGCGTAAAGCGTCCGCAGGCGGTTTATCAAGTCTGCTGTCAAAGACTACAGCTT AACTGTGGGCAGGCAGTGGAAACTGATGAACTAGagagCGGTAGGGGTAGAGGGAATTCCCGGTGTAGCGGTGAAATGCG TAGATATCGGGAAGAACACCAGTGGCGAAGGCGCTCTACTGGGCCGTTACTGACGCTGAGGGACGAAAGCTAGGG…	0	0	0	0	1	0	0	0	0	0	1	0
OTU_1748	oscillatoria sp. pcc 9018	TGGGGAATTTTCCGCAATGGGCGCAAGCCTGACGGAGCAAGACCGCGTGGgggAGGAAGGTCTGTGGATTGTAAACCCCT TTTGACTGGGAAGAACACAATGACGGTACCAGTCGAATCAGCCTCGGCTAACTCCGTGCCAGCAGCCGCGGTAATACGGA GGAGGCAAGCGTTATCCGGATTTATTGGGCGTAAAGCGTCCGCAGGTGGTTTATCAAGTCTGCTGTCAAAGCGCGAAGCT TAACTTCGTAAAGGCAGTGGAAACTGGAAGACTAGAGTGTAGTAGGGGCAGAGGGAATTCCTGGTGTAGCGGTGAAATGC GTAGAGATCAGGAAGAACACCGGTGGCGAAGGCGCTCTGCTGGGCTATAACTGACACTGAGGGACGAAAGCTAGGG	0	1	0	0	0	0	0	0	0	0	0	13
OTU_1763	leptolyngbya sp. sev5_3_c19	TGGGGAATTTTCCGCAATGGGCGCAAGCCTGACGGAGCAATACCGCGTGAGGGAGGAAGCTTtttGGAGTGTAAACCTCT TTTATTAGGGAAGAAATGATGACGGTACCTAATGAATCAGCATCGGCTAACTCCGTGCCAGCAGCCGCGGTAATACGGAG GATGCAAGCGTTATCCGGAATCATTGGGCGTAAAGCGTCCGTAGGTGGCGAATCAAGTCTGTTGTTAAATCGTGCAGCTT AACTGCATACGGGCAATGGAAACTGATTTGCTAGAGTGCGATAGGGGTTACAGGAATTCCCAGTGTAGCGGTGAAATGCG TAGATATTGGGAAGAACACCAGCGGCGAAAGCGTGTGACTGGGTCTGCACTGACACTGAGGGACGAAAGCTAGGG…	0	0	0	0	0	0	0	1	0	0	0	10
OTU_1779	chroococcidiopsis sp. mmg_6	TGGGGAATTTTCCGCAATGGGCGAAAGCCTGACGGAGCAATACCGCGTGAGGGAGGAAGGCTCTTGGGTCGTAAACCTCT TTTCTCAGGGAAGAAaaaaaTGACGGTACCTGAGGAATCAGCATCGGCTAACTCCGTGCCAGCAGCCGCGGTAATACGGA GGATGCAAGCGTTATCCGGAATGATTGGGCGTAAAGCGTCCGCAGGTGGCATTTCAAGTCGATTGTCAAATCACCCAGCT TAACTGGGGAGCGGCAGTGGAAACTGAAAAGCTAGagagCAATAGGGGTAGAGGGAATTCCCGGTGTAGCGGTGAAATGC GTAGAGATCGGGAAGAACACCAGTGGCGAAAGCGCTCTACTAGGTTGCATCTGACACTGAGGGACGAAAGCTAGG…	0	0	0	0	0	4	0	0	0	0	0	4
OTU_1795	uncultured cyanobacterium sp.	TGGGGAATTTTCCGCAATGGGCGAAAGCCTGACGGAGCAAGACCGCGTGGgggAGGAAGGTTCTTGGATTGTCAACCCCT TTTCTCAAGGAAGAAGATCTGACGGTACTTGAGGAATAAGCCACGGCTAATTCCGTGCCAGCAGCCGCGGTAATACGGGA GTGGCAAGCGTTATCCGGAATCATTGGGCGTAAAGCGTCCGCAGGCGGCCTTGTAAGTCTGTCGTTAAAGCGTGGAGCTT AACTCCATTTCAGCGATGGAAACTACAAGGCTTGAGTGTGGTAGGGGCAGAGGGAATTCCCGGTGTAGCGGTGAAATGCG TAGATATCGGGAAGAACACCAGTGGCGAAGGCGCTCTGCTGGGCCATAACTGACGCTCATGGACGAAAGCCAGGG…	0	0	0	1	0	0	0	0	0	0	1	5
OTU_1797	gloeocapsopsis sp. pupccc 008.2	TGGGGAATTTTCCGCAATGGGCGAAAGCCTGACGGAGCAATACCGCGTGGgggAGGAAGGCTCTTGGGTTGTAAACTCCT TTTCTCAGGGAAGAACAAAATGACGGTACCTGAGGAATCAGCATCGGCTAACTCCGTGCCAGCAGCCGCGGTAATACGGA GGATGCAAGCGTTATCCGGAATCATTGGGCGTAAAGCGTCCGCAGGTGGCACTTCAAGTCTGCTGTCAAAGGTCGGGGCT TAACTCCGAATCGGCGGTGGAAACTGAAGAGCTAGAGTATGGTAGGGGCAGAGGGAATTCCTGGTGTAGCGGTGAAATGC GTAGAGATCAGGAAGAACACCGGTGGCGAAAGCGCTCTGCTAGGCCATAACTGACGCTCAGGGACGAAAGCTAGG…	0	0	5	0	0	0	0	3	0	0	0	0
OTU_18	gq994998.1 planktothrix rubescens str. ccap 1460/18	TGGGGAATTTTCCGCAATGGGCGAAAGCCTGACGGAGCAAGACCGCGTGGgggAGGAAGGTTCTTGGATTGTCAACCCCT TTTCTCAGGGAAGAACACAATGACGGTACCTGAGGAAaaaGCATCGGCTAACTCCGTGCCAGCAGCCGCGGTAATACGGg ggATGCAAGCGTTATCCGGAATGATTGGGCGTAAAGAGTCCGTAGGTAGTCATCCAAGTCTGCTGTTAAAGAGCGAGGCT TAACCTCGTAAAGGCAGTGGAAACTGGAAGACTAGAGTGTAGTAGGGGCAGAGGGAATTCCTGGTGTAGCGGTGAAATGC GTAGAGATCAGGAAGAACACCGGTGGCGAAGGCGCTCTGCTGGGCTATAACTGACACTGAGGGACGAAAGCTAGG…	85	263	32	342	626	1371	25	8	31	217	5844	5187
OTU_180	halospirulina sp. ef17(2012)	TGGGGAATTTTCCGCAATGGGCGAAAGCCTGACGGAGCAATGCCGCGTGGAGGTAGAAGGCCCACGGGTCGTGAACTTCT TTTCCCGGAGAAGAAGCAATGACGGTATCTGGGGAATAAGCATCGGCTAACTCTGTGCCAGCAGCCGCGGTAATACAGAG GATGCAAGCGTTATCCGGAATGATTGGGCGTAAAGCGTCTGTAGGTGGCTTtttAAGTCCGCCGTCAAATCCCAGGGCTC AACCCTGGACAGGCGGTGGAAACTACCAAGCTGGAGTACGGTAGGGGCAGAGGGAATTTCCGGTGGAGCGGTGAAATGCA CTGAGATCGGAAAGAACACCAACGGCGAAAGCACTCTGCTGGGCCGACACTGACACTGAgagaCGAAAGCTAGGG…	8	14	30	4	34	42	0	1	6	403	4	15
OTU_1812	uncultured cyanobacterium sp.	TGGGGAATTTTCCGCAATGGGCGCAAGCCTGACGGAGCAACGCCGCGTGAGGGATGAAGGCCTCTGGGCTGTAAACCTCT TTTATCAAGGAAGAAGATCTGACGGTACTTGATGAATAAGCCACGGCTAATTCCGTGCCAGCAGCCGCGGTAAGACGGAG GATGCAAGTGTTATCCGGAATTACTGGGCGTAAAGCGTCTGTAGGTGGTTTAATAAGTCAACTGTTAAATCTTGAGGCTT AACTTCAAAACAGCAGTCGAAACTATTAGACTAGAGTATAGTAGGGGTAAAGGGAATTTCCAGTGGAGCGGTGAAATGCG TAGATATTGGAAAGAACACCGATGGCGAAAGCACTTTACTGGGCTATTACTAACACTCAGAGACGAAAGCTAGGG…	0	0	1	1	0	1	0	0	0	0	0	2
OTU_1817	chamaesiphon minutus pcc 6605	TGGGGAATTTTCCGCAATGGGCGCAAGCCTGACGGAGCAATACCGCGTGAGGGAGGAAGGCTCTTGGGTCGTAAACCTCT TTTCTTAGGGAAGAACAAAATGACGGTACCTAAGGAATCAGCATCGGCTAACTCCGTGCCAGCAGCCGCGGTAATACGGA GGATGCAAGCGTTATCCGGAATGATTGGGCGTAAAGCGTCCGTAGGTGGTTTTGTAAGTCCGTGGTTAAAGCGCGAAGCT TAACTTCGTAAGGGCCATGGAAACTACAAGACTTGAGTAAAGTAGGGGTAGAGGGAATTCCCAGTGTAGCGGTGAAATGC GTAGAGATTGGGAAGAACACCGGTGGCGAAAGCGCTCTACTGGACTTATACTGACACTGAGGGACGAAAGCTAGG…	0	2	4	2	0	0	0	0	4	0	0	4
OTU_1824	leptolyngbya &apos	TGGGGAATTTTCCGCAATGGGCGAAAGCCTGACGGAGCAATACCGCGTGAGGGAAGAAAGCCTACTGGGTTGTAAACCTC TTttttCAGGGAGGAAaaaaaTGACGTGTACCTGAAGAATAAGCATCGGCTAACTCCGTGCCAGCAGCCGCGGTAATACA GAGGATGCAAGCGTTATCCGGATTTATTGGGCGTAAAGCGTCCTGAGGTGGCCTGCCAAGTCTTCTGTAAAATAGCAGGG CTTAACCCTGGAGATGCGGTGGAAACTAGCAGGCTAGAGTATGGTAGGGGTAGAGGGAATTCCCGGTGTGCGGTGAAATG CATAGAGATCGGGAAGAACACCAATGGCGAAAGCACTCTACTGGGCCAATACTGACACTGAAAGACGAAAGCTAG…	0	0	0	2	1	0	1	0	0	0	0	0
OTU_1829	cf. wilmottia sp. cawbg522	TGGGGAATTTTCCGCAATGGGCGAAAGCCTGACGGAGCAAGACCGCGTGAGGGAGGAAGGCTCTTGGGTTGTAAACCTCT TTTATCAGGGAAGAACAAAATGACGGTACCTGATGAATCAGCATCGGCTAACTCCGTGCCAGCAGCCGCGGTAATACGGA GGATGCAAGCGTTATCCGGAATTATTGGGCGTAAAGCGTCCGCAGGTGGCTCTTCAAGTCTGCTGTCAAAGCACGGGGCT TAACCCCGTAAAGGCAGTGGAAACTGAAAAGCTAGAGTGCAGTAGGGGTAAAGGGAATTCCCGGTGTAGCGGTGAAATGC GTAGAGATCGGGAAGAACATCGGTGGCGAAAGCGCTTTACTGGACTGCAACTGACACTCAGGGACGAAAGCTAGG…	0	0	0	0	0	8	1	0	0	0	0	0
OTU_185	aphanizomenon issatschenkoi 1469	TGGGGAATTTTCCGCAATGGGCGAAAGCCTGACGGAGCAATACCGCGTGAGGGAGGAAGGCTCTTGGGTTGTAAACCTCT TTTCTCAGGGAAGAAGAAAATGACGGTACCTGAGGAATAAGCATCGGCTAACTCCGTGCCAGCAGCCGCGGTAATACGGA GGATGCAAGCGTTATCCGGAATGATTGGGCGTAAAGGGTCCGCAGGTGGTAGTGTAAGTCTGCTGTTAAAGAGTCACGCT CAACGTGATCAAAGCAGTGGAAACTACACAACTAGAGTACGGTAGGGGCAGAAGGAATTCCTGGTGTAGCGGTGAAATGC GTAGATATCAGGAAGAACACCGGTGGCGAAAGCGTTCTGCTAGACCTGTACTGACACTGAGGGACGAAAGCTAGG…	0	3	1	0	0	1	1	0	0	1	2	1
OTU_1854	pseudanabaena sp. 0tu30s18	TGGGGAATTTTCCGCAATGGGCGAAAGCCTGACGGAGCAATACCGCGTGAGGGAAGAAGGTCTGTGGATTGTAAACCTCT TTTGTTAGGGAAGATAATGACGGTACCTAACGAATAAGCATCGGCTAACTCCGTGCCAGCAGCCGCGGTAAGACGGAGGA TGCAAGCGTTATCCGGAATTATTGGGCGTAAAGCGTACGTAGGCGGTTTTATAAGTCTGTTGTCAAAGCCCGAGGCTTAA CCTTGGAAAGGCAATGGAAACTGTAAGACTAGagagagaTAGGGGCAGGAGGAATTCCAGGTGTAGCGGTGAAATGCGTA GAGATTGGGAAGAACATCGGTGGCGAAAGCGTGCTACTGGGCTGTATCTGACACTCAGGGACGAAAGCTAGGGGA…	0	3	0	1	1	0	3	0	0	0	0	0
OTU_1865	chroococcidiopsis sp. ufs_a4ui_npmv4_b4	TGGGGAATTTTCCGCAATGGGCGAAAGCCTGACGGAGCAATACCGCGTGGgggAGGAAGGCTCTTGGGTCGTAAACCTCT TTTCTCAGGGAAGAACAAAATGACGGTACCTGAGGAATAAGCATCGGCTAACTCCGTGCCAGCAGCCGCGGTAATACGGA GGATGCAAGCGTTATCCGGAATGATTGGGCGTAAAGCGTCCGCAGGTGGCAGTACAAGTCTGCTGTTAAAGGTCAAGGCT TAACTTTGAACAGGCAGTGGAAACTGTACAGCTAGAGTGCGGTGGgggCAGAGGGAATTCCCAGTGTAGCGGTGAAATGC GTAGAGATTGGGAAGAACACCAGTGGCGAAAGCGCTCTGCTAGGCCGCAACTGACACTCAGGGACGAAAGCTAGG…	0	0	0	0	0	0	0	0	10	0	0	1
OTU_187	synechocystis aquatilis 1lt32s04	TGGGGAATTTTCCGCAATGGGCGAAAGCCTGACGGAGCAATACCGCGTGGgggAGGAAGGTCTTTGGATTGTAAACCTCT TTTCTGAAGGAAGAAGCTCTGACGGTACTTCAGGAATAAGCATCGGCTAACTCCGTGCCAGCAGCCGCGGTAATACGGAG GATGCAAGCGTTATCCGGAATTATTGGGCGTAAAGCGTCCGTAGGTGGTGATACAAGTCTGTCGTCAAAGCAGGTTGCTT AACGACCTAAAGGCGGTGGAAACTGTATGACTAGAGTTCGGTAGGGGTAGCGGGAATTCCCAGTGTAGCGGTGAAATGCG TAGATATTGGGAAGAACATCGGTGGCGAAAGCgcgcTACTGGGCCGAAACTGACACTGAGGGACGAAAGCTAGGG…	3	1	2	3	0	1	1	0	2	1	3	4
OTU_1871	oscillatoria geminata sag 1459_8	TGGGGAATTTTCCGCAATGGGCGAAAGCCTGACGGAGCAAGACCGCGTGGgggATGAAGGTTTGTGGATTGTAAACCCCT TTTGATTGGGAAGAATAACTGACGGTACCAATCGAATAAGCCTCGGCTAACTCCGTGCCAGCAGCCGCGGTAATACGGAG GAGGCAAGCGTTATCCGGAATTATTGGGCGTAAAGCGTCCGTAGGTGGTTTAGTAAGTCTGCTGTTAAAGCGCGGGGCTT AACTCCGTATCGGCAGTGGAAACTACTAGACTAGAGTGTGGTAGGGGTAGAGGGAATTCCCAGTGTAGCGGTGAAATGCG TAGATATTGGGAAGAACACCGGTGGCGAAGGCGCTCTACTGGGCCATAACTGACACTGATGGACGAAAGCTAGGG…	1	0	0	0	0	1	0	0	0	0	0	1
OTU_1872	leptolyngbya sp. ccibt1046	TGGGGAATTTTCCGCAATGGGCGAAAGCCTGACGGAGCAATACCGCGTGAGGGAGGAAGGCTCTTGGGTTGTAAACCTCT TTTGATCGGGAAGAAGACAGTGACGGTACCGATCGAATCAGCATCGGCTAACTCCGTGCCAGCAGCCGCGGTAATACGGA GGATGCAAGCGTTATCCGGATTTATTGGGCGTAAAGCGTCCGCAGGTGGTTGAGCAAGTCTGCTGTCAAAGCGCGGAGCT TAACTCCGTAAAGGCAGTGGAAACTGTTTAACTTGAGTACGGTAGGGGTAGCGGGAATTCCCAGTGTAGCGGTGAAATGC GTAGATATTGGGAAGAACACCAGCGGCGAAAGCgcgcTACTGGGCCTGTACTGACACTGAGGGACGAAAGCTAGG…	0	0	0	0	0	5	0	0	0	0	0	0
OTU_188	nodosilinea sp. cena147	TGGGGAATTTTCCGCAATGGGCGCAAGCCTGACGGAGCAACGCCGCGTGAGGGAGGAAGGCCTTAGGGTTGTAAACCTCT TTTCTCTGGGAAGAAGATCTGACGGTACCAGAGGAATAAGCCTCGGCTAACTCCGTGCCAGCAGCCGCGGTAAGACGGAG GAGGCAAGCGTTATCCGGAATTATTGGGCGTAAAGCGTCCGCAGGCGGCTTtttAAGTCTGTTGTTAAAGCCCACAGCTC AACTGTGGATCGGCAATGGAAACTGGAGAGCTTGAGTGTGGTAGGGGTAGAGGGAATTCCCGGTGTAGCGGTGAAATGCG TAGATATCGGGAAGAACACCAGTGGCGAAGGCGCTCTACTGGGCCACAACTGACGCTGAGGGACGAAAGCTAGGG…	1	2	6	2	0	19	1	4	3	1	2	37
OTU_1901	leptolyngbya foveolarum es_yyyy900	TGGGGAATTTTCCGCAATGGGCGAAAGCCTGACGGAGCAACGCCGCGTGAGGGAGGAAGGTCTTTGGATTGTAAACCTCT TTTCTCAAGGAAGAAGTTCTGACGGTACTTGAGGAATCAGCCTCGGCTAACTCCGTGCCAGCAGCCGCGGTAATACGGAG GATGCAAGCGTTATCCGGAATTATTGGGCGTAAAGCGTCCGCAGGTGGTTTTACAAGTCTGCTGTCAAAGCGCGAGGCTT AACTTCGTACAGGCAGTGGAAACTGTAGGACTTGAGAATGATAGGGGCAGAGGGAATTCCCAGTGTAGCGGTGAAATGCG TAGAGATTGGGAAGAACACCGGTGGCGAAAGCGCTCTGCTGGGTCATATCTGACACTGAGGGACGAAAGCTAGGG…	0	0	0	0	0	0	0	0	0	0	0	13
OTU_1911	uncultured chroococcidiopsis sp.	TGGGGAATTTTCCGCAATGGGCGAAAGCCTGACGGAGCAATACCGCGTGAGGGAAGAAAGCCTACTGGGTTGTAAACCTC TTttttCAGGGAGGAAaaaaaTGACGTGTACCTGAAGAATAAGCATCGGCTAACTCCGTGCCAGCAGCCGCGGTAAGACG GAGGATGCAAGCGTTATCCGGAATGATTGGGCGTAAAGCGTCCGCAGGTGGCATTTCAAGTCTGCGGTCAAAGGTCGAGG CTCAACCTCGAACAGGCCGTGGAAACTGAGAAGCTAGAGTGTGGTAGGGGCAGAGGGAATTCCCAGTGTAGCGGTGAAAT GCGTAGAGATTGGGAAGAACACCGGTGGCGAAAGCGCTCTGCTAGGCCAAGACTGACACTGAGGGACGAAAGCTA…	0	0	4	1	0	0	0	0	0	0	0	0
OTU_1942	fj184422.1 planktothrix rubescens ccap 1459/14 str. nies_928	TGAGGAATTTTCCACAATGGGCGAAAGCCTGATGGAGCAATACCGCGTGGAGGAAGACGGATCGTGGTCTGTAAACTCCT TTTCTCAGAGAAGAATTtttGACGGTATCTGAGGAATAAGCATCGGCTAACTCCGTGCCAGCAGCCGCGGTAATACGGgg gATGCAAGCGTTATCCGGAATGATTGGGCGTAAAGAGTCCGTAGGTAGTCATCCAAGTCTGCTGTTAAAGAGCGAGGCTT AACCTCGTAAAGGCAGTGGAAACTGGAAGACTAGAGTGTAGTAGGGGCAGAGGGAATTCCTGGTGTAGCGGTGAAATGCG TAGAGATCAGGAAGAACACCGGTGGCGAAGGCGCTCTGCTGGGCTATAACTGACACTGAGGGACGAAAGCTAGGG…	0	1	0	0	0	0	0	0	1	0	2	11
OTU_1989	leptolyngbya sp. d1c10	TGGGGAATTTTCCGCAATGGGCGAAAGCCTGACGGAGCAAGACCGCGTGAGGGAGGAAGGCCTACTGGTTGTAAACCTCT TTTGATAGGGAAGAACACAATGACGGTACCTATCGAATCAGCATCGGCTAACTCCGTGCCAGCAGCCGCGGTAATACGGA GGATGCAAGCGTTATCCGGATTTATTGGGCGTAAAGCGTCCGTAGGTGGTTGGCCAAGTCAGTTGTTAAAGCGTGGAGCT TAACTCCATAAAGGCAAATGAAACTGGTCGGCTAGAGTGCGACAGGGGCAAGGGGAATTCCCAGTGTAGCGGTGAAATGC GTAGATATTGGGAAGAACATCGGTGGCGAAAGCGCCTTGCTGGGTCTGCACTGACACTGAGGGACGAAAGCTAGG…	0	1	0	0	3	0	0	0	2	0	0	21
OTU_200	uncultured prochlorococcus sp.	CCGAGAATCTTCCGCAATGCGCATATTTGCGTGACGGAGCGACGCCGCGTGAAGGAAGAAGCCCTGTGGGGTGTAAACTT CTGTCGAATGGGAGCAATTCAAGagagagTACCATTCTAATAGAGGCTGCTAACTTCGTGCCAGCAGCAGCGGTAATACG AAGGCCTCAAGCGTTATCCGGATTTATTGGGCGTAAAGCGTCTGCAGGTTGAATAAAAGGTCTTTACTTAAATTCTCGGG CTCAACCCGAGGTCTGGTATTGAAACCATTATTCTAGAGCATGTTAGAGGTAAGCGGAACTCATGGTGTAGCAGTGAAAT GCGTTGATATCATGGGGAACACCAAAGGCGAAGGCAGCTTACTGGGACATTGCTGACACTCAGAGACGAAAGTGT…	13	0	0	1	2	1	0	1	0	0	2	0
OTU_2031	nostoc sp. cam2s01	TGGGGAATTTTCCGCAATGGGCGAAAGCCTGACGGAGCAATACCGCGTGAGGGAGGAAGGCTCTTGGGTTGTAAACCTCT TTTCTCAAGGAATAACACAATGAAGGTACTTGAGGAATAAGCATCGGCTAACTCCGTGCCAGCAGCCGCGGTAATACGGA GGATGCAAGCGTTATCCGGAATGATTGGGCGTAAAGCGTCCGCAGGTGGTTATGTAAGTCTGTTGTTAAAGCGTGCGGCT CAACCGCATAAGGGCAATGGAAACTACATGACTAGAGTGCGTTAGGGGTAGAGGGAATTCCTGGTGTAGCGGTGAAATGC GTAGATATCAGGAAGAACACCGGTGGCGAAGGCGCTCTACTATGCCGCAACTGACACTGAGGGACGAAAGCTAGG…	0	0	0	1	1	0	0	0	0	0	0	0
OTU_2054	aj635434.1 microcystis ichthyoblabe str. 0bb35s01	TGGGGAATTTTCCGCAATGGGCGAAAGCCTGACGGAGCAATACCGCGTGGgggAGGAAGGTCTTTGGATTGTAAACCTCT TTTCTGAAGGAAGAAGCTCTGACGGTACTTCAGGAATAAGCATCGGCTAACTCCGTGCCAGCAGCCGCGGTAATACGGAG GATGCAAGCGTTATCCGGAATTATTGGGCGTAAAGCGTCCGTAGGTGGTGATACAAGTCTGTCGTCAAAGCAGGTTGCTT AACGACCTAAAGGCGGTGGAAACTGGCAGACTAGAGATCAGTAGGGGTAGCAGGAATTCCCAGTGTAGCGGTGAAATGCG TAGAGATTGGGAAGAACATCGGTGGCGAAAGCGTGCTACTGGGCTGTATCTGACACTCAGGGACGAAAGCTAGGG…	1	0	0	0	0	0	0	0	0	0	0	0
OTU_2055	uncultured chroococcidiopsis sp.	TGGGGAATTTTCCGCAATGGGCGAAAGCCTGACGGAGCAAGACCGCGTGGgggAGGAAGGTTCTTGGATTGTCAACCCCT TTTCTCAGGGAAGAACACAATGACGGTACCTGAGGAAaaaGCATCGGCTAACTCCGTGCCAGCAGCCGCGGTAATACGGA GGATGCAAGCGTTATCCGGAATGATTGGGCGTAAAGCGTCCGCAGGTGGCATTTCAAGTCTGCGGTCAAAGGTCGAGGCT CAACCTCGAACAGGCCGTGGAAACTGAGAAGCTAGAGTGTGGTAGGGGCAGAGGGAATTCCCAGTGTAGCGGTGAAATGC GTAGAGATTGGGAAGAACACCGGTGGCGAAAGCGCTCTGCTAGGCCAAGACTGACACTGAGGGACGAAAGCTAGG…	0	1	7	0	2	4	0	0	0	0	2	0
OTU_208	ay328614.1 drinking water system simulator clone hoclci65	TGGGGAATTTTCCGCAATGGGCGAAAGCCTGACGGAGCAATACCGCGTGAGGGAGGAAGGCTCTTGGGTCGTAAACCTCT TTTCTCAAGGAAGAAGAAAGTGACGGTACTTGAGGAATAAGCATCGGCTAACTCCGTGCCAGCAGCCGCGGTAATACGGA GGATGCAAGCGTTATCCGGAATGATTGGGCGTAAAGGGTCTGCAGGTGGAACTGAAAGTCTGCTGTTAAAGAGTTTGGCT TAACCAAATAAAAGCGGTGGAAACTACAGAACTAGAGTGCGGTAGGGGCAAAAGGAATTCCTGGTGTAGCGGTGAAATGC GTAGATATCAGGAAGAACACCGGTGGCGAAAGCGTTTTGCTAGACCGTAACTGACACTGAGGGACGAAAGCTAGG…	5	0	1	0	0	1	1	0	0	1	1	1
OTU_2116	uncultured leptolyngbya sp.	TGGGGAATTTTCCGCAATGGGCGAAAGCCTGACGGAGCAACGCCGCGTGAGGGAGGAAGGTCTTTGGATTGTAAACCTCT TTTCTCAAGGAAGAAGTTCTGACGGTACTTGAGGAATCAGCCTCGGCTAACTCCGTGCCAGCAGCCGCGGTAATACGGAG GAGGCAAGCGTTATCCGGAATTATTGGGCGTAAAGCGTCCGTAGGTGGTTGAGGAAGTCTGCTGTCAAAGCATGGAGCTT AACTCCATAAGGGCAGTGGAAACTTTTCGACTAGAGTGCGGTAGGGGTAAGGGGAATTCCCAGTGTAGCGGTGAAATGCG TAGATATTGGGAAGAACATCGGTGGCGAAGGCGCCTTGCTGGACCTGCACTGACACTGAGGGACGAAAGCTAGGG…	0	0	0	0	0	0	0	0	1	0	0	7
OTU_2120	leptolyngbya sp. greenland_7	TGGGGAATTTTCCGCAATGGGCGCAAGCCTGACGGAGCAAGACCGCGTGGgggAGGAAGGTCTGTGGATTGTAAACCCCT TTTGACTGGGAAGAACACAATGACGGTACCAGTCGAATCAGCCTCGGCTAACTCCGTGCCAGCAGCCGCGGTAATACGGA GGAGGCAAGCGTTATCCGGATTTATTGGGCGTAAAGCGTCCGCAGGTGGTTAATCAAGTCTGCTGTCAAAGCGCGAAGCT TAACTTCGTAAGGGCAGTGGAAACTGATGGACTTGAGGGTGATAGGGGCAGAGGGAATTCCTAGTGTAGCGGTGAAATGC GTAGAGATTGGGAAGAACATCGGTGGCGAAAGCGTGCTACTGGGCTGTATCTGACACTCAGGGACGAAAGCTAGG…	3	33	39	1	1	1	0	0	0	0	2	178
OTU_2164	am236076.1 planktothrix pseudagardhii vr1	TGGGGAATTTTCCGCAATGGGCGAAAGCCTGACGGAGCAAGACCGCGTGGgggAGGAAGGTTCTTGGATTGTCAACCCCT TTTCTCAGGGAAGAAGAAAGTGACGGTACCTGAGGAATCAGCATCGGCTAACTCCGTGCCAGCAGCCGCGGTAATACGGA GGATGCAAGCGTTATCCGGAATGATTGGGCGTAAAGAGTCCGTAGGTGGCTGATCAAGTCTGCTGTTAAAGAGCGAGGCT TAACTTCGTCAAAGCAGTGGAAACTGAAGAGCTAGAGTGTAGTAGGGGCAGAGGGAATTCCTGGTGTAGCGGTGAAATGC GTAGATATCGGGAAGAACACCAGTGGCGAAGGCGCTCTGCTGGGCCATAACTGACGCTCATGGACGAAAGCCAGG…	2	0	0	2	0	0	0	1	0	0	2	0
OTU_2183	uncultured plectonema sp.	TGGGGAATTTTCCGCAATGGGCGAAAGCCTGACGGAGCAACGCCGCGTGAGGGAGGAAGGCCTTAGGGTTGTAAACCTCT TTTCTCTGGGAAGAAGATCTGACGGTACCAGAGGAATAAGCCTCGGCTAACTCCGTGCCAGCAGCCGCGGTAAGACGGAG GAGGCGAGCGTTATCCGGAATTATTGGGCGTAAAGCGTCCGCAGGCGGTTTATCAAGTCTGCTGTCAAAGACTACAGCTT AACTGTGGGCAGGCAGTGGAAACTGATGAACTAGagagCGGTAGGGGTAGAGGGAATTCCCGGTGTAGCGGTGAAATGCG TAGAGATTGGGAAGAACATCGGTGGCGAAAGCGTGCTACTGGGCTGTATCTGACACTCAGGGACGAAAGCTAGGG…	0	0	0	0	0	0	0	0	0	0	1	0
OTU_2184	phormidium sp. ks	TGGGGAATTTTCCGCAATGGGCGAAAGCCTGACGGAGCAAGACCGCGTGAGGGAGGAAGGCTCTTGGGTTGTAAACCTCT TTTCTCAAGGAAGAAGCCATGACGGTACTTGAGGAATCAGCATCGGCTAACTCCGTGCCAGCAGCCGCGGTAATACGGAG GATGCAAGCGTTATCCGGAATGATTGGGCGTAAAGCGTCCGCAGGTGGCCGTTGAAGTCTGCCGTCAAAGACTCCAGCTT AACTGGAGAAAGGCGGTGGAAACTGAACAGCTAGAGTGCGGTAGGGGCAGAGGGAATTCCCGGTGTAGCGGTGAAATGCG TAGAGATCGGGAAGAACACCAGTGGCGAAAGCGCTCTGCTAGACCGCAACTGACACTCAGGGACGAAAGCTAGGG…	0	1	0	0	0	0	0	1	0	0	0	0
OTU_220	uncultured gloeothece sp.	TGGGGAATTTTCCGCAATGGGCGCAAGCCTGACGGAGCAATACCGCGTGAGGGAGGAAGGCTTTTGGGTTGTAAACCTCT TTTATTGGGGAAGAAGAACTGACGGTACCCAATGAATCAGCATCGGCTAACTCCGTGCCAGCAGCCGCGGTAATACGGAG GATGCAAGCGTTATCCGGAATTATTGGGCGTAAAGGGTCCGCAGGTGGCGATTCAAGTCTGCTGTCAAAGCATGGAGCTT AACTCCATAAAGGCAGTGGAAACTGAGTTGCTAGAGTTCGGTAGGGGTCACGGGAATTCCCAGTGTAGCGGTGAAATGCG TAGATATTGGGAAGAACACCAGCGGCGAAGGCGCGTGACTGGGCCGAGACTGACACTGAGGGACGAAAGCTAGGG…	1	1	5	1	0	0	0	0	2	0	5	397
OTU_2228	aj548503.1 phormidium sp. ets_05	TGGGGAATTTTCCGCAATGGGCGAAAGCCTGACGGAGCAACGCCGCGTGAGGGAGGAAGGTCTTTGGATTGTAAACCTCT TTTCTCAAGGAAGAAGTTCTGACGGTACTTGAGGAATAAGCCTCGGCTAACTCCGTGCCAGCAGCCGCGGTAATACGGAG GAGGCAAGCGTTATCCGGAATTATTGGGCGTAAAGCGTCCGCAGGTGGCTAGTCAAGTCGGTGGTCAAAGCACAGGGCTC AACTCTGTAAAGGCCGGCGAAACTGACAAGCTAGAGTGCGGTAGGGGCAGAGGGAATTCCCGGTGTAGCGGTGAAATGCG TAGATATCGGGAAGAACACCAGTAGCGAAAGCGCTCTGCTGGACCGCAACTGACACTCAGGGACGAAAGCTAGGG…	0	0	0	0	0	0	0	0	0	0	0	1
OTU_2232	am236076.1 planktothrix pseudagardhii vr1	GGGGAATTTTCCGCAATGGGCGAAAGCCTGACGGAGCAATACCGCGTGAGGGAAGAAAGCCTACTGGGTTGTAAACCTCT TttttCAGGGAGGAAaaaaaTGACGTGTACCTGAAGAATAAGCATCGGCTAACTCCGTGCCAGCAGCCGCGGTAAGACGG AGGATGCAAGCGTTATCCGGAATGATTGGGCGTAAAGAGTCCGTAGGTGGCTGATCAAGTCTGCTGTTAAAGAGCGAGGC TTAACTTCGTCAAAGCAGTGGAAACTGAAGAGCTAGAGTGTAGTAGGGGCAGAGGGAATTCCTGGTGTAGCGGTGAAATG CGTAGAGATCAGGAAGAACACCGGTGGCGAAAGCGCTCTGCTGGGCTACAACTGACACTGAGGGACGAAAGCTAG…	0	0	0	0	0	0	0	0	0	0	1	0
OTU_2237	microcoleus sp. taa2_1a	TGGGGAATTTTCCGCAATGGGCGAAAGCCTGACGGAGCAAGACCGCGTGGgggAGGAAGGTTCTTGGATTGTCAACCCCT TTTCTCAGGGAAGAACACAATGACGGTACCTGAGGAAaaaGCATCGGCTAACTCCGTGCCAGCAGCCGCGGTAATACGGg gggTGCAAGCGTTGTCCGGAATGATTGGGCGTAAAGCGTTCGTAGGTGGTTCTTAAAGTCTACTGTCAAATCCCAGAGCT CAACTTTGGACAGGCAGTAGAGAACTCAAGGGCTAGAGGACGGTAGGGGTAGAGGGAATTCCTAGTTAAGCGGTGAAATG CACAGAGATTAGGAAGAACACCGGTGGCGAAAGCGCTCTACTGGGCCGTTACTGACACTGAGGGACGATAGCTGT…	0	0	0	0	0	1	0	0	0	0	1	8
OTU_2245	uncultured pseudanabaena sp.	TGGGGAATTTTCCGCAATGGGCGAAAGCCTGACGGAGCAATACCGCGTGAGGGATGAAGGCTCTTGGGTTGTAAACCTCT TTTCTCAGGGAAGAAaaaCCTGACGGTACCTGAGGAATAAGCATCGGCTAACTCCGTGCCAGCAGCCGCGGTAAGACGGA GGATGCAAGCGTTATCCGGAATTATTGGGCGTAAAGCGTCCGCAGGTGGTTtttCAAGTCTGTTTTCAAAGAGCGAGGCT CAACCTTGTAAAGGGAATGGAAACTGAAAGACTAGAGTTCGGTAGGGGTAGAGGGAATTCCAGGTGTAGCGGTGAAATGC GTAGATATCTGGAAGAACACCAGTGGCGAAAGCGCTCTACTGGGCCTGAACTGACACTGAGGGACGAAAGCCAGG…	0	0	0	0	0	4	0	0	0	0	0	4
OTU_2268	dq648028.1 microcystis wesenbergii str. nies_107	CGACGAATCTTCCGCAATGGGCGAAAGCCTGACGGAGCGACGCCGCGTGTGGGATGAAGCGGCTTTGCCGTGTAAACCAC TGTCAGGAAATAGAAACACTGATCATTTCCAAAGGAAGGGGCGACTAACTCTGTGCCAGCAGTCGCGGTAATACAGAGGC CCCGAGCGTTATCCGGAATTATTGGGCGTAAAGCGTCCGCAGGTGGTCAGCCAAGTCTGCTGTCAAATCAGGTTGCTTAA CGACCTAAAGGCGGTGGAAACTGGCAGACTAGagagCAGTAGGGGTAGCAGGAATTCCCAGTGTAGCGGTGAAATGCGTA GAGATTGGGAAGAACATCGGTGGCGAAAGCGTGCTACTGGGCTGTATCTGACACTCAGGGACGAAAGCTAGGGGA…	0	0	0	3	0	0	0	0	0	0	0	0
OTU_2276	uncultured limnothrix sp.	TGGGGAATTTTCCGCAATGGGCGAAAGCCTGACGGAGCAATACCGCGTGAGGGACGAAGGCCTGTGGGTTGTAAACCTCT TTTGTTAGGGAAGATAATGACGGTACCTAACGAATAAGCATCGGCTAACTCCGTGCCAGCAGCCGCGGTAAGACGGAGGA TGCAAGCGTTATCCGGAATTATTGGGCGTAAAGCGTACGTAGGCTGTTTCATAAGTCTGTTGTCAAAGCCCGAGGCTCAA CCTTGGATCGGCAATGGAAACTGTGAGACTAGagagagaTAGGGGCAGGAGGAATTCCAGGTGTAGCGGTGAAATGCGTA GAGATGTGGAGGAACACCAGTGGCGAAGGCGACTCTTTGGTCTGTAACTGACGCTGAGGCGCGAAAGCGTGGGGA…	1	0	0	0	0	0	0	0	0	0	0	0
OTU_2301	uncultured nostoc sp.	TGGGGAATTTTCCGCAATGGGCGAAAGCCTGACGGAGCAAGACCGCGTGAGGGAGGAAGGCCCTAGGGTTGTAAACCTCT TTTCTCTGGGAAGAAGAATGACGGTACCAGAGGAATAAGCCTCGGCTAACTCCGTGCCAGCAGCCGCGGTAATACGGAGG AGGCAAGCGTTATCCGGAATGATTGGGCGTAAAGAGTTCGTAGGTGGTAATGAAAGTTTGCCGTTAAAGACTAAGGCTTA ACCTTAGGAGAGCGGTGAAAACTACATAACTAGAGTATGGAAGGGGCAGAGGGAATTCCTGGTGTAGCGGTGAAATGCGT AGATATTGGAAAGAACACCGATGGCGAAAGCACTTTACTGGGCTATTACTAACACTCAGAGACGAAAGCTAGGGT…	0	0	0	0	0	0	0	1	0	0	0	0
OTU_2304	pseudophormidium sp. ant.lpe.3	TGGGGAATTTTCCGCAATGGGCGCAAGCCTGACGGAGCAACGCCGCGTGAGGGAGGAAGGCCTGTGGGTTGTAAACCTCT TTTCTCAAGGAAGAACACAATGACGGTACTTGAGGAATCAGCATCGGCTAACTCCGTGCCAGCAGCCGCGGTAAGACGGA GGATGCAAGCGTTATCCGGAATTATTGGGCGTAAAGCGTCCGTAGGTGGTTATAAAAGTCTGTTGTTAAAGCCCACAGCT CAACTGTGGATCGGCAATGGAAACTGTATGACTTGAGTGTGGTAGGGGTAGAGGGAATTCCTAGTGTAGCGGTGAAATGC GTAGATATTAGGAAGAACACCAGTGGCGAAGGCGCTCTACTGGGCCATAACTGACACTGATGGACGAAAGCTAGG…	0	0	0	0	1	6	0	0	0	0	0	0
OTU_2312	pleurocapsa minor uam 388	TGGGGAATTTTCCGCAATGGGCGAAAGCCTGACGGAGCAATACCGCGTGAGGGAGGAAGGCTTTTGGGTTGTAAACCTCT TTTATTAAGGAAGAAGAAAGTGACGGTACTTAAAGAATAAGCATCGGCTAACTCCGTGCCAGCAGCCGCGGTAATACGGA GGATGCAAGCGTTATCCGGAATTATTGGGCGTAAAGCGTCCGCAGGTGGCTAATCAAGTCTGCTGTTAAAGACAGAAGCT TAACTTCTGATCGGCGGTGGAAACTGGGTAGCTAGAGTACGGTAGGGGTTGAGGGAATTCCCAGTGTAGCGGTGAAATGC GTAGATATTGGGAAGAACACCAGTGGCGAAGGCGCTCAACTGGGCCGTAACTGACACTGAGGGACGAAAGCTAGG…	0	0	0	0	0	2	0	0	0	0	0	5
OTU_2342	phormidium sp. pmc301.07	TGGGGAATTTTCCGCAATGGGCGAAAGCCTGACGGAGCAACGCCGCGTGAGGGAGGAAGGTCTTTGGATTGTAAACCTCT TTTCTCAAGGAAGAAGTTCTGACGGTACTTGAGGAATCAGCCTCGGCTAACTCCGTGCCAGCAGCCGCGGTAATACGGAG GAGGCAAGCGTTATCCGGAATTATTGGGCGTAAAGAGTCCGTAGGTGGGTAACCAAGTCAGTTGTTAAATAGTGAAGCTT AACTTCATAGAGGCGACTGAAACTGGTTGTCTAGAGTGTGGTAGGGGTAGAGGGAATTTCCAGTGTAGCGGTGAAATGCG TAGATATTGGAAAGAACACCGGTGGCGAAAGCGCTCTACTGGGCCATTACTGACACTGAGGGACGAAAGCTAGGG…	0	0	0	0	0	0	0	0	0	0	0	7
OTU_2359	uncultured cyanobacterium sp.	TGGGGAATTTTCCGCAATGGGCGAAAGCCTGACGGAGCAACGCCGCGTGAGGGATGAAGGCCTCTGGGCTGTAAACCTCT TTTCTCAAGGAAGAAGATCTGACGGTACTTGAGGAATAAGCCACGGCTAATTCCGTGCCAGCAGCCGCGGTAATACGGGA GTGGCAAGCGTTATCCGGAATCATTGGGCGTAAAGCGTCCGCAGGCGGCCTTGTAAGTCTGTCGTTAAAGCGTGGAGCTT AACTCCATTTCAGCGGTGGAAACTACAAGGCTTGAGTGTGGTAGGGGCAGAGGGAATTCCCGGTGTAGCGGTGAAATGCG TAGATATCGGGAAGAACACCAATGGCGAAAGCACTCTGCTGGGCCAATACTGACACTGAAAGACGAAAGCTAGGG…	0	1	0	0	0	0	0	0	0	0	0	0
OTU_2366	uncultured chroococcidiopsis sp.	TGGGGAATTTTCCGCAATGGGCGAAAGCCTGACGGAGCAATGCCGCGTGGgggAATAAGGCCCACGGGTCGTAAACCCCT TTTCTCAGagagGAAGTCATGACAGTATCTGGGGAATAAGCATCGGCTAACTCTGTGCCAGCAGCCGCGGTAATACAGAG GATGCAAGCGTTATCCGGAATGATTGGGCGTAAAGCGTCCTGAGGTGGCCTGCCAAGTCTTCTGTAAAATAGCAGGGCTT AACCCTGGAGATGCGGTGGAAACTAGCAGGCTAGAGTATGGTAGGGGTAGAGGGAATTCCCGGTGTAGCGGTGAAATGCA TAGAGATCGGGAAGAACACCAATGGCGAAAGCACTCTACTGGGCCAATACTGACACTGAAAGACGAAAGCTAGGG…	0	0	0	0	0	0	1	0	6	0	0	0
OTU_2387	uncultured limnothrix sp.	TGGGGAATTTTCCGCAATGGGCGAAAGCCTGACGGAGCAACGCCGCGTGAGGGAGGAAGGCCTTTGGGTTGTAAACCTCT TTTCTCAGGGAAGAAGATCTGACGGTACCTGAGGAATAAGCCTCGGCTAACTCCGTGCCAGCAGCCGCGGTAAGACGGAG GATGCAAGCGTTATCCGGAATTATTGGGCGTAAAGCGTACGTAGGCTGTTTCATAAGTCTGTTGTCAAAGCCCGAGGCTC AACCTTGGATCGGCAATGGAAACTGTGAGACTAGagagagaTAGGGGCAGGAGGAATTCCAGGTGTAGCGGTGAAATGCG TAGATATCTGGAAGAACACCAGTGGCGAAAGCGTCCTGCTGGATCTCAACTGACGCTGAAGTACGAAAGCTAGGG…	0	3	0	1	1	1	0	0	0	0	2	6
OTU_239	uncultured limnothrix sp.	TGGGGAATTTTCCGCAATGGGCGAAAGCCTGACGGAGCAATACCGCGTGAGGGAAGAAAGCCTACTGGGTTGTAAACCTC TTttttCAGGGAGGAAaaaaaTGACGTGTACCTGAAGAATAAGCATCGGCTAACTCCGTGCCAGCAGCCGCGGTAAGACG GAGGATGCAAGCGTTATCCGGAATTATTGGGCGTAAAGCGTACGTAGGCTGTTTCATAAGTCTGTTGTCAAAGCCCGAGG CTCAACCTTGGATCGGCAATGGAAACTGTGAGACTAGagagagaTAGGGGCAGGAGGAATTCCAGGTGTAGCGGTGAAAT GCGTAGATATCTGGAAGAACACCAGTGGCGAAAGCGTCCTGCTGGATCTCAACTGACGCTGAAGTACGAAAGCTA…	2	0	0	1	0	0	0	0	0	0	3	0
OTU_2432	synechococcus sp. kuac 3038a	TGAGGAATTTTCCGCAATGGGCGAAAGCCTGACGGAGCAATGCCGCGTGAAGGAGGAAGGCCTGTGGGTTGTAAACTTCT TTTCTTGGAGACGAAGATCTGACGGTATCCAAGGAATAAGCATCGGCTAACTCTGTGCCAGCAGCCGCGGTAATACAGAG GATGCAAGCGTTATCCGGATTTATTGGGCGTAAAGCGTCCTGAGGTGGCCTGCCAAGTCTTCTGTAAAATAGCAGGGCTT AACCCTGGAGATGCGGTGGAAACTAGCAGGCTAGAGTATGGTAGGGGTAGAGGGAATTCCCGGTGTAGCGGTGAAATGCA TAGAGATCTGGAGGAATACCGGTGGCGAAGGCGGCCcccTGGACCGATACTGACGCTCAGGTGCGAAAGCGTGGG…	0	0	0	3	1	0	8	0	0	0	0	0
OTU_2434	nostoc sp. 5.1	TGGGGAATTTTCCGCAATGGGCGAAAGCCTGACGGAGCAATACCGCGTGAGGGAAGAAAGCCTACTGGGTTGTAAACCTC TTttttCAGGGAGGAAaaaaaTGACGTGTACCTGAAGAATAAGCATCGGCTAACTCCGTGCCAGCAGCCGCGGTAATACG GAGGAGGCAAGCGTTATCCGGATTTATTGGGCGTAAAGCGTCCGCAGGTGGTTTATCAAGTCTGCTGTCAAAGCGCGAAG CTTAACTTCGTAAAGGCAGTGGAAACTGATGGACTTGAGAGTGATAGGGGCAGAGGGAATTCCTAGTGTAGCGGTGAAAT GCGTAGAGATTAGGAAGAACACCGGTGGCGAAAGCGCTCTGCTGGGTCATATCTGACACTGAGGGACGAAAGCTA…	0	0	0	0	0	0	0	0	0	0	1	0
OTU_2436	gq994998.1 planktothrix rubescens str. ccap 1460/18	TGGGGAATTTTCCGCAATGGGCGAAAGCCTGACGGAGCAATACCGCGTGAGGGAGGAAGGCTCTTGGGTTGTAAACCTCT TTTCTGAGGGAAGAAaaaaaTGACGGTACCTCAGGAATCAGCATCGGCTAACTCCGTGCCAGCAGCCGCGGTAATACGGA GGATGCAAGCGTTATCCGGAATGATTGGGCGTAAAGAGTCCGTAGGTAGTCATCCAAGTCTGCTGTTAAAGAGCGAGGCT TAACCTCGTAAAGGCAGTGGAACTGGAAGACTAGAGTGTAGTAGGGGCAGAGGGAATTCCTGGTGTAGCGGTGAAATGCG TAGAGATCAGGAAGAACACCGGTGGCGAAGGCGCTCTGCTGGGCTATAACTGACACTGAGGGACGAAAGCTAGGG…	0	0	0	1	1	4	0	0	0	1	2	0
OTU_2455	scytonema sp. wjt73_npbgc	TCGGGAATTTTCTGCAATGAGCGAAAGCTTGACAGAGCAATACTGCGTGAGGTAAGAAGGTCATAATGATTGTAACCCTC TTTTCTGAgagaTAAaaaaaTGATATTATCTCAGGAATAAGCATCGGCTAACTTCGTGCCAGCAGCCGCGGTAATACGAG GGATGCAAGCGTTATTCGGAATTATTGGGCGTAAAGGGTCTGTAGACGGGAAAATAAGTCTTATTTTATAGAAACTATTt ttCTAGAGATTTAAATAAAGGTAGAAGGAATCTTTAAAGTAACGGTTAAATGTGTTGATATTAAAGAGAACACTAGATGC GAAGGCTTTCTAACTAGATAAATTCTGACGTTGAgagaCGAAAGCTAAGGTAGCAAATGGGATTAGATACCCTTG…	0	0	7	0	0	0	0	0	0	0	0	0
OTU_2459	lyngbya wollei yc1109	TGGGGAATTTTCCGCAATGGGCGAAAGCCTGACGGAGCAAGACCGCGTGAGGGAGGAAGGCTCTTGGGTTGTAAACCTCT TTTCTCAGGGAATAAGATCTGAAGGTACCTGAGGAATCAGCATCGGCTAACTCCGTGCCAGCAGCCGCGGTAATACGGAG GATGCAAGCGTTATCCGGAATCATTGGGCGTAAAGCGTCCGCAGGTGGCGATTCAAGTCTGCCGTCAAATCCAGTGGCTC AACTACTGACCGGCGGTGGAAACTGAACAGCTAGAGTGCGGTAGGGGTAGAGGGAATTCTCGGTGTAGCGGTGAAATGCG TAGAGATCGGGAAGAACACCAGTGGCGAAAGCGCTCTGCTGGACCTGCACTGACACTGAGGGACGAAAGCTAGGG…	0	0	5	0	0	0	0	0	0	0	0	2
OTU_2471	uncultured synechococcus sp.	TGGGGAATATTGGACAATGGGCGCAAGCCTGATCCAGCCATGCCGCGTGAGTGAAGAAGGCCTTCGGATTGTAAACCTCT TTTCTCAAGGAAGAAGATCTGACGGTACTTGAGGAATAAGCCACGGCTAATTCCGTGCCAGCAGCCGCGGTAATACGGGA GTGGCAAGCGTTATCCGGAATCATTGGGCGTAAAGCGTCCGCAGGCGGCCTTGTAAGTCTGTCGTTAAAGCGTGGAGCTT AACTCCATTTCAGCGATGGAAACTACAAGGCTTGAGTGTGGTAGGGGCAGAGGGAATTCCCGGTGTAGCGGTGAAATGCG TAGATATCGGGAAGAACACCAGTGGCGAAGGCGCTCTGCTGGGCCATAACTGACGCTCATGGACGAAAGCCAGGG…	0	0	2	0	0	1	1	1	4	2	0	1
OTU_2494	cyanothece sp. wh 8904	TGGGGAATTTTCCGCAATGGGCGAAAGCCTGACGGAGCAACGCCGCGTGAGGGAGGAAGGTCTTTGGATTGTAAACCTCT TTTCTCAAGGAAGAAGTTCTGACGGTACCTGAGGAATCAGCCTCGGCTAACTCCGTGCCAGCAGCCGCGGTAATACGGAG GAGGCAAGCGTTATCCGGAATCATTGGGCGTAAAGCGTCCGCAGGTGGCTAATCAAGTCCGCGGTTAAAGACCGGAGCTC AACTCCGGAAGAGCCGTAGAAACTGAAAAGCTAGAGGTCGGTAGGGGTAGCGGGAATTCCCAGTGTAGCGGTGAAATGCG TAGAGATTGGGAAGAACATCGGTGGCGAAAGCgcgcTACTGGGCCGAAACTGACACTGAGGGACGAAAGCTAGGG…	1	0	0	0	0	0	0	0	0	0	0	0
OTU_2574	fj184422.1 planktothrix rubescens ccap 1459/14 str. nies_928	TGGGGAATTTTCCGCAATGGGCGAAAGCCTGATGGAGCGACGCCGCGTGAGGGATGAAGGTTTTCGGATCGTAAACCTCT GAATCAGGGACGAAAGACGCTTATGCGGGATGACGGTACCTGAGTAATAGCACCGGCTAACTCCGTGCCAGCAGCCGCGG TAATACGGAGGATGCAAGCGTTATCCGGAATGATTGGGCGTAAAGAGTCCGTAGGTAGTCATCCAAGTCTGCTGTTAAAG AGCGAGGCTTAACCTCGTAAAGGCAGTGGAAACTGGAAGACTAGAGTGTAGTAGGGGCAGAGGGAATTCCTGGTGTAGCG GTGAAATGCGTAGAGATCAGGAAGAACACCGGTGGCGAAGGCGCTCTGCTGGGCTATAACTGACACTGAGGGACG…	0	0	0	0	1	0	0	0	0	0	1	1
OTU_2582	anabaena bergii chab1000	TGGGGAATTTTCCGCAATGGGCGAAAGCCTGACGGAGCAATACCGCGTGAGGGAGGAAGGCTCTTGGGTTGTAAACCTCT TTTCTCAGGGAAGAAaaaaGACGGTACCTGAGGAATAAGCATCGGCTAACTCCGTGCCAGCAGCCGCGGTAATACGGAGG ATGCAAGCGTTATCCGGAATGATTGGGCGTAAAGGGTCTGCAGGTGGCTATGTAAGTCTGCTGTTAAAGAATCTAGCTTA ACTAGATAAAAGCAGTGGAAACTACAGGGCTAGAGTGCGTTCGGGGTAGAGGGAATTCCTGGTGTAGCGGTGAAATGCGT AGAGATCAGGAAGAACACCGGTGGCGAAGGCGCTCTGCTGGGCTATAACTGACACTGAGGGACGAAAGCTAGGGG…	4	2	0	1	1	1	0	0	17	112	424	130
OTU_2625	uncultured limnothrix sp.	TGGGGAATTTTCCGCAATGGGCGAAAGCCTGACGGAGCAATACCGCGTGAGGGACGAAGGCCTGTGGGTTGTAAACCTCT TTTGTTAGGGAAGATAATGACGGTACCTAACGAATAAGCATCGGCTAACTCCGTGCCAGCAGCCGCGGTAAGACGGAGGA TGCAAGCGTTATCCGGAATTATTGGGCGTAAAGCGTACGTAGGCTGTTTCATAAGTCTGTTGTCAAAGCCCGAGGCTCAA CCTTGGATCGGCAATGGAAACTGTGAGACTAGagagagaTAGGGGCAGGAGGAATTCCAGGTGTAGCGGTGAAATGCGTA GATATCTGGAAGAACACCAGTGGCGAAAGCGGCCTACTGGACCTATACTGACGCTGAGGCGCGAAAGCGTGGGGA…	1	0	0	0	0	0	0	0	0	0	1	0
OTU_2637	gloeocapsa alpicola fachb_400	TGGGGAATTTTCCGCAATGGGCGAAAGCCTGACGGAGCAAGACCGCGTGCGGGATGAAGGTCTGTGGATTGTAAACCGCT TTTCTCTGGGAAGAACACAATGACGGTACCAGAGGAATCAGCCTCGGCTAACTCCGTGCCAGCAGCCGCGGTAATACGGA GGAGGCAAGCGTTATCCGGAATTATTGGGCGTAAAGCGTCCGTAGGTGGTTGAGGAAGTCTGCTGTCAAAGCATGGAGCT TAACTCCATAAGGGCAGTGGAAACTTTTCGACTAGAGTGCGGTAGGGGTAAGGGGAATTCCCAGTGTAGCGGTGAAATGC GTAGAGATTGGGAAGAACATCGGTGGCGAAAGCGTGCTACTGGGCTGTATCTGACACTCAGGGACGAAAGCTAGG…	0	0	1	0	0	0	0	0	0	0	0	5
OTU_2643	nostoc muscorum cena61	TGGGGAATTTTCCGCAATGGGCGAAAGCCTGACGGAGCAATACCGCGTGAGGGAGGAAGGCTCTTGGGTTGTAAACCTCT TTTCTCAAGGAATAAGTTCTGAAGGTACTTGAGGAATAAGCATCGGCTAACTCCGTGCCAGCAGCCGCGGTAATACGGAG GATGCAAGCGTTATCCGGAATGATTGGGCGTAAAGGGTCCGCAGGTGGCAGTGTAAGTCTGCTGTCAAAGAATGAGGCTT AACCTCATCAAGGCAGTGGAAACTACACAGCTAGAGTACGGTCGGGGTAGAAGGAATTCCTGGTGTAGCGGTGAAATGCG TAGAGATCAGGAAGAACACCGGTGGCGAAAGCGTTCTGCTAGGCCTGTACTGACACTGAGGGACGAAAGCTAGGG…	0	0	0	0	0	6	0	0	0	0	0	0
OTU_2685	uncultured cyanobacterium sp.	TGAGGAATTTTCCGCAATGGGCGAAAGCCTGACGGAGCAATGCCGCGTGGAGGATGAAAGCCTATGGGTCGTAAACTCCT TTTCTCAGAGAAGAAATTTTGACGGTATCTGAGGAATAAGCATCGGCTAACTCCGTGCCAGCAGCCGCGGTAAGACGGgg gATGCAAGTGTTATCCGGAATAATTGGGCGTAAAGCGTCTGTAGGTGGTTTACCAAGTCTGTTGTTAAAACTCAAGGCTT AACCTTGATCAGGCAACAGAAACTAGTAGGCTTGAGTACGGTAGGGGCAGAGGGAATTCTCGGTGTAGTGGTGAAATGCG TAGATATCGAGAAGAACACCAATAGCGAAAGCACTCTGCTGGGCCGAAACTGACATTGAgagaCGAAAGCTAGGG…	0	0	0	0	6	0	0	0	0	0	0	1
OTU_2689	gq994998.1 planktothrix rubescens str. ccap 1460/18	TGGGGAATTTTCCGCAATGGGCGAAAGCCTGACGGAGCAAGACCGCGTGGgggAGGAAGGTTCTTGGATTGTCAACCCCT TTTCTCAGGGAAGAACACAATGACGGTACCTGAGGAAaaaGCATCGGCTAACTCCGTGCCAGCAGCCGCGGTAATACGGg ggATGCAAGCGTTATCCGGAATGATTGGGCGTAAAGAGTCCGTAGGTAGTCATCCAAGTCTGCTGTTAAAGAGCGAGGCT TAACCTCGTAAAGGCAGTGGAAACTGGAAGACTAGAGTGTAGTAGGGGCAGAGGGAATTCCTGGTGTAGCGGTGAAATGC GTAGAGATCAGGAAGAACACCAGAGGCGAAGGCGTCTTTCTGGTTTGTCACTGACGCTGAGGCACGATAGCGTGG…	0	0	0	0	0	0	0	0	0	0	2	4
OTU_2720	uncultured cyanobacterium sp.	TGGGGAATTTTCCGCAATGGGCGAAAGCCTGACGGAGCAATACCGCGTGAGGGACAAAGGCCTTCGGGTTGTAAACCTCT TTTATCAAGGAGGAAATTTTGACGTGTACTTGATGAATAAGCATCGGCTAACTCCGTGCCAGCAGCCGCGGTAAGACGGA GGATGCAAGTGTTATCCGGAATTATTGGGCGTAAAGCGTCTGTAGGTGGTTTAAaaaGTCCACGGTTAAaaaTTGAAGCT TAACTTCAAAGATGCCCTGGAAACTTTTAAACTTGAGTATGGTAGGGGTAAAGGGAATTTCCAGTGGAGCGGTGAAATGC GTAGATATTGGAAAGACCACCGATGGCGAAGGCACTTTACTGGGCCATTACTGACACTAAGAGACGAAAGCTAGG…	0	0	0	6	0	0	0	0	0	0	0	0
OTU_2722	pleurocapsa cf. concharum 1d_08	TGGGGAATTTTCCGCAATGGGCGCAAGCCTGACGGAGCAATACCGCGTGGgggAGGAAGGTCTTTGGATTGTAAACCCCT TTTCTCAGGGAAGAAAATTTGACGGTACCTGAGGAATCAGCCTCGGCTAACTCCGTGCCAGCAGCCGCGGTAAGACGGAG GAGGCAAGCGTTATCCGGAATTATTGGGCGTAAAGCGTCCGCAGGTGGCGATTCAAGTCTGCTGTCAAAGGTCGGGGCTT AACCCCGGGAAGGCAGTGGAAACTGAATAGCTAGAGTGCGGTAGGGGCAGAGGGAATTCCCGGTGTAGCGGTGAAATGCG TAGAGATCGGGAAGAACACCAGTGGCGAAAGCGCTCTGCTGGGCCTGCACTGACACTGAGGGACGAAAGCTAGGG…	0	0	6	0	0	0	0	0	0	0	0	0
OTU_2723	gq994998.1 planktothrix rubescens str. ccap 1460/18	TGGGGAATTTTCCGCAATGGGCGAAAGCCTGACGGAGCAAGACCGCGTGGgggAGGAAGGTTCTTGGATTGTCAACCCCT TTTCTCAGGGAAGAACACAATGACGGTACCTGAGGAAaaaGCATCGGCTAACTCCGTGCCAGCAGCCGCGGTAATACGGg ggATGCAAGCGTTATCCGGAATGATTGGGCGTAAAGAGTCCGTAGGTAGTCATCCAAGTCTGCTGTTAAAGAGCGAGGCT TAACCTCGTAAAGGCAGTGGAAACTGGAAGACTAGAGTGTAGTAGGGGCAGAGGGAATTCCTAGTGAAGCGGTGAAATGC ACAGAGATTAGGAAGAACACCGGTGGCGAAAGCGCTCTACTGGGCCGTTACTGACACTGAGGGACGATAGCTGTG…	0	0	0	0	0	0	0	0	0	0	3	3
OTU_2726	pseudanabaena sp. pcc 6802	TGGGGAATTTTCCGCAATGGGCGAAAGCCTGACGGAGCAATACCGCGTGAGGGACGAAGGTCTGTGGATTGTAAACCTCT TTTGTCAGGGACGATAATGACGGTACCTGACGAATAAGCCTCGGCTAACTCCGTGCCAGCAGCCGCGGTAAGACGGAGGA GGCAAGCGTTATCCGGAATTATTGGGCGTAAAGCGTACGCAGGTGGATTGACAAGTCTTTTGTCAAAGACCAGGGCTCAA CCTTGGGAAGGCAGGGGAAACTGTTAATCTAGAGTGCGGTAGGGGCAGGAGGAATTCCCGGTGTAGCGGTGAAATGCGTA GATATCGGGAAGAACACCAGCGGCGAAAGCGTCCTGCTAGGCCGTAACTGACACTCATGTACGAAAGCTAGGGGA…	0	0	0	0	0	6	0	0	0	0	0	0
OTU_2763	gq994998.1 planktothrix rubescens str. ccap 1460/18	TGGGGAATTTTCCGCAATGGGCGAAAGCCTGACGGAGCAAGACCGCGTGGgggAGGAAGGTTCTTGGATTGTCAACCCCT TTTCTCAGGGAAGAACACAATGACGGTACCTGAGGAAaaaGCATCGGCTAACTCCGTGCCAGCAGCCGCGGTAATACGGg ggATGCAAGCGTTATCCGGAATGATTGGGCGTAAAGAGTCCGTAGGTAGTCATCCAAGTCTGCTGTTAAAGAGCGAGGCT TAACCTCGTAAAGGCAGTGGAAACTGGAAGACTAGAGTGTAGTAGGGGCAGAGGGAATTCCCGGTGTAGCGGTGAAATGC ATAGAGATCGGGAAGAACACCAATGGCGAAAGCACTCTACTGGGCCAATACTGACACTGAAAGACGAAAGCTAGG…	0	0	0	1	2	1	0	0	0	0	5	1
OTU_2767	leptolyngbya sp. pupccc 112.1	TGGGGAATTTTCCGCAATGGGCGCAAGCCTGACGGAGCAAGACCGCGTGGgggATGAAGGTTTGTGGATTGTAAACCCCT TTTGATTGGGAAGAAGACAGTGACGGTACCAATCGAATCAGCATCGGCTAACTCCGTGCCAGCAGCCGCGGTAATACGGA GGATGCAAGCGTTATCCGGAATTATTGGGCGTAAAGCGTCCGTAGGTGGCTTACCAAGTCAGTTGTTAAAGCGCGGAGCT TAACTCCGTAACGGCAATTGAAACTGGTCGGCTAGAGTGCGATAGGGGCAAGGGGAATTCCCAGTGTAGCGGTGAAATGC GTAGAGATTGGGAAGAACATCGGTGGCGAAAGCGTGCTACTGGGCTGTATCTGACACTCAGGGACGAAAGCTAGG…	0	0	0	0	0	0	0	0	0	0	0	5
OTU_28	uncultured cyanobacterium sp.	TGGGGAATTTTCCGCAATGGGCGAAAGCCTGACGGAGCAACGCCGCGTGAGGGATGAAGGCCTCTGGGCTGTAAACCTCT TTTCTCAAGGAAGAAGATCTGACGGTACTTGAGGAATAAGCCACGGCTAATTCCGTGCCAGCAGCCGCGGTAATACGGGA GTGGCAAGCGTTATCCGGAATTATTGGGCGTAAAGCGTCCGCAGGCGGCCTTGTAAGTCTGTCGTTAAAGCGTGGAGCTT AACTCCATTTCAGCGATGGAAACTACAAGGCTTGAGTGTGGTAGGGGCAGAGGGAATTCCCGGTGTAGCGGTGAAATGCG TAGATATCGGGAAGAACACCAGTGGCGAAGGCGCTCTGCTGGGCCATAACTGACGCTCATGGACGAAAGCCAGGG…	103	41	8	28	12	15	15	40	31	408	56	58
OTU_280	oscillatoria limosa sag 42.87	TGGGGAATTTTCCGCAATGGGCGAAAGCCTGACGGAGCAAGACCGCGTGGgggAAGAAGGCTCTTGGGTTGTAAACCCCT TTTCTCTGGGAAGAACAAAATGACGGTACCAGAGGAATCAGCATCGGCTAACTCCGTGCCAGCAGCCGCGGTAAGACGGA GGATGCAAGCGTTATCCGGAATGATTGGGCGTAAAGCGTCCGCAGGTGGCAGTTCAAGTCTGCTGTCAAAGACCGGGGCT TAACCTCGGAAAGGCAGTGGAAACTGAACAGCTAGAGTATGGTAGGGGCAAAGGGAATTCCTGGTGTAGCGGTGAAATGC GTAGAGATCAGGAAGAACATCGGTGGCGAAGGCGCTTTGCTGGACCATAACTGACACTCAGGGACGAAAGCTAGG…	7	3	155	4	10	54	0	0	1	0	3	3
OTU_2804	uncultured prochlorococcus sp.	CGAGAATCTTCCACAATGGACGAAAGTCTGATGGAGCGACGCCGCGTGACTGATGAAGTCCTTCGGGATGTAAAGGTCTT TTATGAGCAAGAAAGTTTATTGATCAGCTCATGAATAAGAGGTTGCTAAACTCGTGCCAGCAGCAGCGGTAATACGAGTG CCTCAAGCGTTATCCGGAATTATTGGGCGTAAAGGGTgtgtAGGCGGTTATATTAGTCCTGTGTTAAAACCTTCGGCTCA ACCGAAGATCTGCATGGGAGACGGTATAACTAGAGGATGCGAGAGGTGAACAGAACTCATAGTGTAGGGGTGAAATCCGT TGATATTATGGGGAATACCAAATGCGAAGGCAGTTCACTGGCGCACTCCTGACGCTGAAACACGAAAGCGTAGGT…	0	5	0	0	0	0	0	0	0	0	0	0
OTU_2891	rivularia sp. vp4_08	TGGGGAATTTTCCGCAATGGGCGAAAGCCTGACGGAGCAATACCGCGTGAGGGACGAAGGCTTTTGGGTCGTAAACCTCT TTTCTCAGGGAAGATAATGACGGTACCTGAGGAATAAGCATCGGCTAACTCTGTGCCAGCAGCCGCGGTAATACAGAGGA TGCAAGCGTTATCCGGAATGATTGGGCGTAAAGCGTCCGCAGGTGGTTTTATAAGTCTGTTGTTAAAGCGTTAGGCTCAA CCTAATAAGGGCAATGGAAACTATTGAACTAGAGTACGTTCGGGGCAGAGGGAATTCCCAGTGTAGCGGTGAAATGCGTA GAGATTGGGAAGAACACCGGTGGCGAAAGCGCTCTGCTAGGCCTGTACTGACACTGAGGGACGAAAGCTAGGGGA…	0	0	0	5	0	0	0	0	0	0	0	0
OTU_2892	fj184422.1 planktothrix rubescens ccap 1459/14 str. nies_928	TGGGGAATTTTCCGCAATGGGCGAAAGCCTGACGGAGCAATACCGCGTGAGGGACGAAGGCCTGTGGGTTGTAAACCTCT TTTCTCAGGGAAGAAGATCTGACGGTACCTGAGGAATCAGCATCGGCTAACTCCGTGCCAGCAGCCGCGGTAATACGGAG GATGCAAGCGTTATCCGGAATGATTGGGCGTAAAGAGTCCGTAGGTAGTCATCCAAGTCTGCTGTTAAAGAGCGAGGCTT AACCTCGTAAAGGCAGTGGAAACTGGAAGACTAGAGTGTAGTAGGGGCAGAGGGAATTCCTGGTGTAGCGGTGAAATGCG TAGAGATCAGGAAGAACACCGGTGGCGAAGGCGCTCTGCTGGGCTATAACTGACACTGAGGGACGAAAGCTAGGG…	0	1	0	1	3	7	0	0	0	0	22	8
OTU_292	aphanizomenon gracile pmc640.10	TGGGGAATTTTCCGCAATGGGCGAAAGCCTGACGGAGCAATACCGCGTGAGGGAGGAAGGCTCTTGGGTTGTAAACCTCT TTTCTCAGGGAAGAAGAAAGTGACGGTACCTGAGGAATAAGCATCGGCTAACTCCGTGCCAGCAGCCGCGGTAATACGGA GGATGCAAGCGTTATCCGGAATGATTGGGCGTAAAGGGTCCGCAGGTGGCATTGTAAGTCTGCTGTTAAAGAGTCACGCT CAACGTGATAAAAGCAGTGGAAACTACAAAGCTAGAGTATGGTCGGGGCAGAGGGAATTCCTGGTGTAGCGGTGAAATGC GTAGATATCAGGAAGAACATCGGTGGCGAAGGCGCTCTGCTAGGCCAAAACTGACACTGAGGGACGAAAGCTAGG…	0	1	0	0	0	0	0	0	2	0	2	3
OTU_2964	uncultured cyanobacterium sp.	TGGGGAATTTTCCGCAATGGGCGAAAGCCTGACGGAGCAACGCCGCGTGAGGGATGAAGGCCTCTGGGCTGTAAACCTCT TTTATCAAGGAAGAAGATCTGACGGTACTTGATGAATAAGCCACGGCTAATTCCGTGCCAGCAGCCGCGGTAATACGGGA GTGGCAAGCGTTATCCGGAATTATTGGGCGTAAAGCGTCCGCAGGCGGTCTTACAAGTCTGTCGTTAAAGCGTGGAGCTT AACTCCATTTCAGCGATGGAAACTGTAAGACTAGAGTGTGGTAGGGGCAGAGGGAATTCCCGGTGTAGCGGTGAAATGCG TAGATATCGGGAAGAACACCAGCAGCGAAGGCGTTCTACTGGACCAAACCTGACGCTCATGGACGAAAGCTAGGG…	2	1	0	2	0	1	7	8	0	1	1	0
OTU_2977	fj184422.1 planktothrix rubescens ccap 1459/14 str. nies_928	TGGGGAATATTGGACAATGGgggAAACCCTGATCCAGCAATACCGCGTGAGTGAAGAAGGCCTTCGGGTTGTAAAGCTCT TTCGCCTGTGAAGATAATGACGGTAACAGGATAAGAAGTCCCGGCTAACTCCGTGCCAGCAGCCGCGGTAATACGGgggA TGCAAGCGTTATCCGGAATGATTGGGCGTAAAGAGTCCGTAGGTAGTCATCCAAGTCTGCTGTTAAAGAGCGAGGCTTAA CCTCGTAAAGGCAGTGGAAACTGGAAGACTAGAGTGTAGTAGGGGCAGAGGGAATTCCTGGTGTAGCGGTGAAATGCGTA GAGATCAGGAAGAACACCGGTGGCGAAGGCGCTCTGCTGGGCTATAACTGACACTGAGGGACGAAAGCTAGGGGA…	0	0	0	2	0	0	0	0	0	0	2	2
OTU_3030	fj184422.1 planktothrix rubescens ccap 1459/14 str. nies_928	TGGGGAATTTTCCGCAATGGGCGAAAGCCTGACGGAGCAAGACCGCGTGGgggAGGAAGGTTCTTGGATTGTCAACCCCT TTTCTCAGGGAAGAACGCAATGACGGTACCTGAGGAAaaaGCATCGGCTAACTCCGTGCCAGCAGCCGCGGTAATACAGA GGATGCAAGCGTTATCCGGATTTATTGGGCGTAAAGCGTCCTGAGGTGGCCTGCCAAGTCTTCTGTAAAATAGCAGGGCT TAACCCTGGAGATGCGGTGGAAACTAGCAGGCTAGAGTATGGTAGGGGTAGAGGGAATTCCCGGTGTAGCGGTGAAATGC ATAGAGATCGGGAAGAACACCAATGGCGAAAGCACTCTACTGGGCCAATACTGACACTGAAAGACGAAAGCTAGG…	0	1	0	0	1	1	0	0	0	0	2	0
OTU_3064	uncultured chroococcidiopsis sp.	TGAGGAATTTTCCACAATGGGCGAAAGCCTGATGGAGCAATACCGCGTGGAGGAAGACGGATCGTGGTCTGTAAACTCCT TTTCTCAGAGAAGAATTtttGACGGTATCTGAGGAATAAGCACCGGCTAACTCTGTGCCAGCAGCCGCGGTAATACAGGg ggTGCAAGCGTTGTCCGGAATGATTGGGCGTAAAGCGTTCGTAGGTGGTTCTTAAAGTCTACTGTCAAATCCCAGAGCTC AACTTTGGACAGGCAGTAGAGAACTCAAGGGCTAGAGGACGGTAGGGGTAGAGGGAATTCCCAGTGTAGCGGTGAAATGC GTAGAGATTGGGAAGAACATCGGTGGCGAAAGCGTGCTACTGGGCTGTATCTGACACTCAGGGACGAAAGCTAGG…	0	0	0	1	0	0	0	0	0	0	5	9
OTU_3073	trichocoleus sp. cnp1_b1_4	TGGGGAATTTTCCGCAATGGGCGAAAGCCTGACGGAGCAATACCGCGTGAGGGAGGAAGGCCTGTGGGTTGTAAACCTCT TTTCTCAAGGAAGAAGACAGTGACGGTACTTGAGGAATCAGCATCGGCTAACTCCGTGCCAGCAGCCGCGGTAAGACGGA GGATGCAAGCGTTATCCGGAATTATTGGGCGTAAAGCGTCCGCAGGTGGGTTTACAAGTCTGCTGTCAAAGTGCAGAGCT TAACTCTGTAAAGGCGGTGGAAACTGTAAGTCTTGAGTATGGTAGGGGTAGAGGGAATTCCCGGTGTAGCGGTGAAATGC GTAGATATCGGGAAGAACACCAGTGGCGAAAGCGCTCTACTGGGCCATAACTGACACTGAGGGACGAAAGCTAGG…	0	0	0	5	0	0	0	0	0	0	0	0
OTU_3095	plectonema terebrans	TGGGGAATTTTCCGCAATGGGCGAAAGCCTGACGGAGCAACGCCGCGTGAGGGAGGAAGGCCTTAGGGTTGTAAACCTCT TTTCTCAGGGAAGAAGATCTGACGGTACCTGAGGAATAAGCCTCGGCTAACTCCGTGCCAGCAGCCGCGGTAAGACGGAG GAGGCAAGCGTTATCCGGAATTATTGGGCGTAAAGCGTCCGCAGGCGGCTTtttAAGTCTGCTGTCAAAGGCCACAGCTC AACTGTGGACAGGCAGTGGAAACTGGGAAGCTAGagagTGGTAGGGGTAGAGGGAATTCCCGGTGTAGCGGTGAAATGCG TAGATATCGGGAAGAACACCAGTGGCGAAGGCGCTCTACTGGGCCATTACTGACGCTGAGGGACGAAAGCTAGGG…	0	0	0	0	0	0	0	0	0	0	0	1
OTU_3118	fj184422.1 planktothrix rubescens ccap 1459/14 str. nies_928	TGGGGAATTTTCCGCAATGGGCGAAAGCCTGACGGAGCAATGCCGCGTGAAGGCAGAAGGCCCACGGGTCGTGAACTTCT TTTCTCGGAGAAGAAGCAATGACGGTATCTGAGGAATAAGCATCGGCTAACTCCGTGCCAGCAGCCGCGGTAATACGGgg gATGCAAGCGTTATCCGGAATGATTGGGCGTAAAGAGTCCGTAGGTAGTCATCCAAGTCTGCTGTTAAAGAGCGAGGCTT AACCTCGTAAAGGCAGTGGAAACTGGAAGACTAGAGTGTAGTAGGGGCAGAGGGAATTCCTGGTGTAGCGGTGAAATGCG TAGAGATCAGGAAGAACACCGGTGGCGAAGGCGCTCTGCTGGGCTATAACTGACACTGAGGGACGAAAGCTAGGG…	0	0	0	0	1	2	0	0	0	0	1	0
OTU_312	uncultured plectonema sp.	TGGGGAATTTTCCGCAATGGGCGAAAGCCTGACGGAGCAACGCCGCGTGAGGGAGGAAGGCCTTAGGGTTGTAAACCTCT TTTCTCTGGGAAGAAGATCTGACGGTACCAGAGGAATAAGCCTCGGCTAACTCCGTGCCAGCAGCCGCGGTAAGACGGAG GAGGCAAGCGTTATCCGGAATTATTGGGCGTAAAGCGTCCGCAGGCGGTTTATCAAGTCTGCTGTCAAATACCACAGCTT AACTGTGGGCAGGCAGTGGAAACTGATGAACTAGagagCGGTAGGGGTAGAGGGAATTCCCGGTGTAGCGGTGAAATGCG TAGATATCGGGAAGAACACCAGTGGCGAAGGCGCTCTACTGGGCCGTTACTGACGCTGAGGGACGAAAGCTAGGG…	4	1	0	0	0	0	0	0	0	0	2	0
OTU_3127	ef654068.1 pseudanabaenaceae cyanobacterium htj2_kk1	TGGGGAATTTTCCGCAATGGGCGAAAGCCTGACGGAGCAACGCCGCGTGAGGGAGGAAGGTCTTTGGATTGTAAACCTCT TTTCTCAAGGAAGAAGTTCTGACGGTACTTGAGGAATCAGCCTCGGCTAACTCCGTGCCAGCAGCCGCGGTAATACGGAG GATGCAAGCGTTATCCGGAATTATTGGGCGTAAAGCGTCCGCAGGTGGTTTTGAAAGTTTGCTGTCAAAGCGCGGAGCTT AACTTCGTACGGGCAGTGAAAACTACAAGACTAGAGTTTGGTAGGGGTCACGGGAATTCCCAGTGTAGCGGTGAAATGCG TAGAGATTGGGAAGAACACCAGCGGCGAAAGCGCGTGACTGGGCCTGAACTGACACTCATGGACGAAAGCTAGGG…	0	0	0	2	0	0	0	0	0	0	1	2
OTU_3135	synechocystis sp. 2lt05s06	TGGGGAATTTTCCGCAATGGGCGCAAGCCTGACGGAGCAAGACCGCGTGAGGGAAGAAGGTCTGTGGATTGTAAACCTCT TTTGATAGGGAAGAAGACAGTGACGGTACCTATCGAATCAGCCTCGGCTAACTCCGTGCCAGCAGCCGCGGTAATACGGG GAGGCAAGCGTTATCCGGAATTATTGGGCGTAAAGCGTCCGCAGGTGGTCAGCCAAGTCTGCCGTCAAATCAGGTTGCTT AACGACCTAAAGGCGGTGGAAACTGGCAGACTAGAGATCAGTAGGGGTAGCAGGAATTCCCAGTGTAGCGGTGAAATGCG TAGAGATTGGGAAGAACATCGGTGGCGAAAGCGTGCTACTGGGCTGTATCTGACACTCAGGGACGAAAGCTAGGG…	0	0	0	0	0	0	0	0	0	0	1	32
OTU_316	microcystis aeruginosa pmc156.02	TGGGGAATTTTCCGCAATGGGCGAAAGCCTGACGGAGCAACGCCGCGTGAGGGAGGAAGGTCTTTGGATTGTAAACCTCT TTTCTCAAGGAAGAAGTTCTGACGGTACTTGAGGAATCAGCCTCGGCTAACTCCGTGCCAGCAGCCGCGGTAATACGGAG GAGGCAAGCGTTATCCGGATTTATTGGGCGTAAAGCGTCCGCAGGTGGTTTATCAAGTCTGCTGTCAAAGCGCGAAGCTT AACTTCGTAAAGGCAGTGGAAACTGATGGACTTGAGAGTGATAGGGGCAGAGGGAATTCCTAGTGTAGCGGTGAAATGCG TAGAGATTAGGAAGAACACCGGTGGCGAAAGCGCTCTGCTGGGTCATATCTGACACTGAGGGACGAAAGCTAGGG…	2	7	0	4	5	1	0	0	0	0	5	184
OTU_3234	ay493573.1 leptolyngbya frigida ant.manning.1	TGGGGAATTTTCCGCAATGGGCGAAAGCCTGACGGAGCAACGCCGCGTGAGGGAGGAAGGTCTTTGGATTGTAAACCTCT TTTCTCAAGGAAGAAGTTCTGACGGTACTTGAGGAATCAGCCTCGGCTAACTCCGTGCCAGCAGCCGCGGTAATACGGAG GATGCAAGCGTTATCCGGATTTATTGGGCGTAAAGCGTCCGTAGGTGGTTAGCCAAGTCAGTTGTTAAAGCGTAGAGCTT AACTCTATAAGGGCAATTGAAACTGGTTAGCTAGAGTGCGACAGGGGCAAGGGGAATTCCCAGTGTAGCGGTGAAATGCG TAGATATTGGGAAGAACATCGGTGGCGAAAGCGCCTTGCTGGGTCTGCACTGACACTGAGGGACGAAAGCTAGGG…	0	0	0	0	0	0	0	0	0	0	0	6
OTU_3260	uncultured phormidium sp.	TGGGGAATTTTCCGCAATGGGCGAAAGCCTGACGGAGCAATACCGCGTGAGGGACGAAGGCCTGTGGGTTGTAAACCTCT TTTGTTAGGGAAGATAATGACGGTACCTAACGAATAAGCATCGGCTAACTCCGTGCCAGCAGCCGCGGTAAGACGGAGGA TGCAAGCGTTATCCGGAATTATTGGGCGTAAAGCGTACGTAGGCTGTTTCATAAGTCTGTTGTCAAAGCCCGAGGCTCAA CCTTGGATCGGCAATGGAAACTATTAGACTAGAGTATAGTAGGGGTAAAGGGAATTTCCAGTGGAGCGGTGAAATGCGTA GATATTGGAAAGAACACCGATGGCGAAAGCACTTTACTGGGCTATTACTAACACTCAGAGACGAAAGCTAGGGTA…	0	0	0	0	0	0	0	1	0	0	0	0
OTU_327	aj505943.1 limnothrix redekei str. 165c	TGGGGAATTTTCCGCAATGGGCGAAAGCCTGACGGAGCAATACCGCGTGAGGGAAGAAAGCCTACTGGGTTGTAAACCTC TTttttCAGGGAGGAAaaaaaTGACGTGTACCTGAAGAATAAGCATCGGCTAACTCCGTGCCAGCAGCCGCGGTAAGACG GAGGATGCAAGCGTTATCCGGAATTATTGGGCGTAAAGCGTCCGCAGGCGGTCTCGTAAGTCTGTCTTTAAAGCGTGGAG CTTAACTCCATAAAGGGGATGGAAACTGCGAGACTAGAGGTAGGTAGGGGTAGAAGGAATTCCCAGTGTAGCGGTGAAAT GCGTAGATATTGGGAAGAACACCAGCAGCGAAGGCGTTCTACTGGACCAAACCTGACGCTCATGGACGAAAGCTA…	0	1	1	3	0	0	0	1	0	0	0	0
OTU_3296	uncultured cyanobacterium sp.	TGGGGAATTTTCCGCAATGGGCGAAAGCCTGACGGAGCAATACCGCGTGAGGGAAGAAAGCCTACTGGGCTGTAAACCTC TTTTCTCAAGGAAGAAGATCTGACGGTACTTGAGGAATAAGCCACGGCTAATTCCGTGCCAGCAGCCGCGGTAATACGGG AGTGGCAAGCGTTATCCGGAATTATTGGGCGTAAAGCGTCCGCAGGCGGCCCTGTAAGTCTGCTGTCAAAGCGTGGAGCT TAACTCCATTTCGGCAGTGGAAACTACAGGGCTTGAGTGTGGTAGGGGCAGAGGGAATTCCCGGTGTAGCGGTGAAATGC GTAGATATCGGGAAGAACACCAGTGGCGAAGGCGCTCTGCTGGGCCATAACTGACGCTCATGGACGAAAGCCAGG…	2	1	0	0	0	0	0	0	1	4	0	3
OTU_331	aj505943.1 limnothrix redekei str. 165c	TGGGGAATTTTCCGCAATGGGCGAAAGCCTGACGGAGCAACGCCGCGTGAGGGAGGAAGGTCTTTGGATTGTAAACCTCT TTTCTCAAGGAAGAAGTTCTGACGGTACTTGAGGAATCAGCCTCGGCTAACTCCGTGCCAGCAGCCGCGGTAATACGGgg gAGGCAAGCGTTATCCGGAATTATTGGGCGTAAAGCGTCCGCAGGCGGTCTCGTAAGTCTGTCTTTAAAGCGTGGAGCTT AACTCCATAAAGGGGATGGAAACTGCGAGACTAGAGGTAGGTAGGGGTAGAAGGAATTCCCAGTGTAGCGGTGAAATGCG TAGATATTGGGAAGAACACCAGCAGCGAAGGCGTTCTACTGGACCAAACCTGACGCTCATGGACGAAAGCTAGGG…	1	20	0	12	4	7	3	0	0	1	22	17
OTU_3338	nodularia harveyana sag 44.85	TGGGGAATTTTCCGCAATGGGCGAAAGCCTGACGGAGCAAGACCGCGTGGgggAGGAAGGTTCTTGGATTGTCAACCCCT TTTCTCAGGGAAGAACACAATGACGGTACCTGAGGAAaaaGCATCGGCTAACTCCGTGCCAGCAGCCGCGGTAATACGGg ggATGCAAGCGTTATCCGGAATGATTGGGCGTAAAGAGTCCGTAGGTAGTCATCCAAGTCTGCTGTTAAAGAATCTAGCT TAACTAGATAAAAGCAGTGGAAACTACAGGGCTAGAGTGCGTTCGGGGTAGAGGGAATTCCTGGTGTAGCGGTGAAATGC GTAGATATCAGGAAGAACACCAGAGGCGAAAGCGCTCTACTAGGCCGCAACTGACACTGAGGGACGAAAGCTAGG…	1	0	0	0	0	0	0	0	0	0	12	4
OTU_3351	synechococcus sp. t7cc1	TGGGGAATTTTCCGCAATGGGCGAAAGCCTGACGGAGCAATACCGCGTGAGGGACGAAGGCCTGTGGGTTGTAAACCTCT TTTCTCAGGGAAGAAGATCTGACGGTACCTGAGGAATCAGCATCGGCTAACTCCGTGCCAGCAGCCGCGGTAAGACGGAG GATGCAAGCGTTATCCGGAATTATTGGGCGTAAAGCGTCCGCAGGCGGTCTTGAAAGTCTGTTGTTAAAGCGTGGAGCTC AACTCCATTTCAGCAATGGAAACTAGAAGACTAGAGTGTGGTAGGGGCAGAGGGAATTCCCGGTGTAGCGGTGAAATGCG TAGATATCGGGAAGAACACCAGTGGCGAAGGCGCTCTGCTGGGCCATAACTGACGCTCATGGACGAAAGCCAGGG…	0	1	0	0	0	0	0	0	0	0	0	0
OTU_3387	gloeocapsa sp. pcc 73106	TGGGGAATTTTCCGCAATGGGCGAAAGCCTGACGGAGCAATACCGCGTGAGGGAAGAAAGCCTACTGGGTTGTAAACCTC TTttttCAGGGAGGAAaaaaaTGACGTGTACCTGAAGAATAAGCATCGGCTAACTCCGTGCCAGCAGCCGCGGTAAGACG GAGGATGCAAGTGTTATCCGGAATGATTGGGCGTAAAGCGTTCGTAGGTGGTTCTTAAAGTCTACTGTCAAATCCCAGAG CTCAACTTTGGACAGGCAGTAGAGAACTCAAGGGCTAGAGGACGGTAGGGGTAGAGGGAATTCCTAGTTAAGCGGTGAAA TGCACAGAGATTAGGAAGAACACCGGTGGCGAAAGCGCTCTACTGGGCCGTTACTGACACTGAGGGACGATAGCT…	0	0	0	1	0	0	0	0	0	0	0	0
OTU_3413	leptolyngbya sp. greenland_7	TGGGGAATATTGGACAATGGGCGAAAGCCTGATCCAGCCATGCCGCGTGGGTGAAGAAGGTCTGCGGATTGTAAACCCCT TTTGACTGGGAAGAACACAATGACGGTACCAGTCGAATCAGCCTCGGCTAACTCCGTGCCAGCAGCCGCGGTAATACGGA GGAGGCAAGCGTTATCCGGATTTATTGGGCGTAAAGCGTCCGCAGGTGGTTTATCAAGTCTGCTGTCAAAGCGCGAAGCT TAACTTCGTAAAGGCAGTGGAAACTGATGGACTTGAGAGTGATAGGGGCAGAGGGAATTCCTAGTGTAGCGGTGAAATGC GTAGAGATTAGGAAGAACACCGGTGGCGAAAGCGCTCTGCTGGGTCATATCTGACACTGAGGGACGAAAGCTAGG…	0	1	0	0	0	1	0	0	1	0	0	5
OTU_3421	oscillatoriales cyanobacterium jsc_1	TGGGGAATTTTCCGCAATGGGCGAAAGCCTGACGGAGCAAGACCGCGTGAGGGAGGAAGGCCTACTGGTTGTAAACCTCT TTTGATAGGGAAGAACACAATGACGGTACCTATCGAATCAGCCTCGGCTAACTCCGTGCCAGCAGCCGCGGTAATACGGA GGAGGCAAGCGTTATCCGGAATTATTGGGCGTAAAGCGTCCGTAGGTGGATATTCAAGTCAGTTGTTAAAGCGTGGAGCT TAACTCCATAAGGGCGACTGAAACTGGATGTCTAGAGTGCGATAGGGGCAAGGGGAATTCCCAGTGTAGCGGTGAAATGC GTAGATATTGGGAAGAACATCGGTGGCGAAAGCGCCTTGCTGGGTCTGCACTGACACTGAGGGACGAAAGCTAGG…	0	0	0	0	0	1	0	0	0	0	0	5
OTU_3426	uncultured cyanobacterium sp.	TGGGGAATTTTCCGCAATGGGCGAAAGCCTGACGGAGCAACGCCGCGTGAGGGAGGAAGGTCTTTGGATTGTAAACCTCT TTTCTCAAGGAAGAAGTTCTGACGGTACTTGAGGAATCAGCCTCGGCTAACTCCGTGCCAGCAGCCGCGGTAATACGGGA GTGGCAAGCGTTATCCGGAATTATTGGGCGTAAAGCGTCCGCAGGCGGCCTTGTAAGTCTGTCGTTAAAGCGTGGAGCTT AACTCCATTTCAGCGATGGAAACTACAAGGCTTGAGTGTGGTAGGGGCAGAGGGAATTCCCGGTGTAGCGGTGAAATGCG TAGAGATCGGGAAGAACATCGGTGGCGAAAGCGTGCTACTGGGCTGTATCTGACACTCAGGGACGAAAGCTAGGG…	0	1	0	0	0	0	0	0	0	0	0	0
OTU_3430	chroococcidiopsis thermalis sag 42.79	TGGGGAATTTTCCGCAATGGGCGAAAGCCTGACGGAGCAATACCGCGTGAGGGAGGAAGGCTCTTGGGTCGTAAACCTCT TTTCTCAGGGAAGAAGCAATGACGGTACCTGAGGAATCAGCATCGGCTAACTCCGTGCCAGCAGCCGCGGTAATACGGAG GATGCAAGCGTTATCCGGAATGATTGGGCGTAAAGCGTCCGCAGGTGGCACATCAAGTCTGCTGTCAAAGCCcccAGCTT AACTGGGAAGAGGCGGTGGAAACTGGTGAGCTAGagagCAATAGGGGTAGAGGGAATTCCCGGTGTAGCGGTGAAATGCG TAGAGATCGGGAAGAACACCAGTGGCGAAAGCGCTCTACTAGGTTGCAACTGACACTGAGGGACGAAAGCTAGGG…	0	0	2	0	0	0	0	2	0	0	0	0
OTU_3450	uncultured nodularia sp.	TGGGGAATTTTCCGCAATGGGCGCAAGCCTGACGGAGCAAGACCGCGTGGgggAGGAAGGTCTGTGGATTGTAAACCCCT TTTGACTGGGAAGAACACAATGACGGTACCAGTCGAATCAGCCTCGGCTAACTCCGTGCCAGCAGCCGCGGTAATACGGA GGAGGCAAGCGTTATCCGGAATGATTGGGCGTAAAGGGTCTGCAGGTGGCCGTGTAAGTCTGCTGTTAAAGAATCTGGCT TAACCAGATAAAAGCAGTGGAAACTACAGGGCTAGAGTGCGTTCGGGGTAGAGGGAATTCCTGGTGTAGCGGTGAAATGC GTAGATATCAGGAAGAACACCAGTGGCGAAAGCGCTCTACTAGGCCGCAACTGACACTGAGGGACGAAAGCTAGG…	0	0	0	0	0	0	0	0	0	0	0	4
OTU_3480	uncultured leptolyngbya sp.	TGGGGAATTTTCCGCAATGGGCGAAAGCCTGACGGAGCAAGACCGCGTGAGGGAGGACGGCCTACTGGTTGTAAACCTCT TTTGATAGGGAAGAAGACAATGACGGTACCTATCGAATCAGCACCGGCTAACTCCGTGCCAGCAGCCGCGGTAATACGGA GGGTGCAAGCGTTATCCGGAATTATTGGGCGTAAAGCGTCCGTAGGTGGTTTATCAAGTCAGTTGTTAAAGCGTGGAGCT CAACTCCATAAGGGCAATTGAAACTGATAGGCTAGAGTGCGATAGGGGCAAGGGGAATTCCCAGTGTAGCGGTGAAATGC GTAGAGATTGGGAAGAACATCGGTGGCGAAAGCGTGCTACTGGGCTGTATCTGACACTCAGGGACGAAAGCTAGG…	0	0	0	0	0	0	0	0	1	0	0	2
OTU_3490	synechocystis aquatilis 1lt32s04	TGGGGAATTTTCCGCAATGGGCGAAAGCCTGACGGAGCAATACCGCGTGAGGGAAGAAAGCCTACTGGGTTGTAAACCTC TTttttCAGGGAGGAAaaaaaTGACGTGTACCTGAAGAATAAGCATCGGCTAACTCCGTGCCAGCAGCCGCGGTAATACG GAGGATGCAAGCGTTATCCGGAATTATTGGGCGTAAAGCGTCCGTAGGTGGTGATACAAGTCTGTCGTCAAAGCAGGTTG CTTAACGACCTAAAGGCGGTGGAAACTGTATGACTAGAGTTCGGTAGGGGTAGCGGGAATTCCCAGTGTAGCGGTGAAAT GCGTAGATATTGGGAAGAACATCGGTGGCGAAAGCgcgcTACTGGGCCGAAACTGACACTGAGGGACGAAAGCTA…	0	0	0	1	0	0	0	0	0	0	0	0
OTU_35	uncultured limnothrix sp.	TGGGGAATTTTCCGCAATGGGCGAAAGCCTGACGGAGCAATACCGCGTGAGGGACGAAGGCCTGTGGGTTGTAAACCTCT TTTGTTAGGGAAGATAATGACGGTACCTAACGAATAAGCATCGGCTAACTCCGTGCCAGCAGCCGCGGTAAGACGGAGGA TGCAAGCGTTATCCGGAATTATTGGGCGTAAAGCGTACGTAGGCTGTTTCATAAGTCTGTTGTCAAAGCCCGAGGCTCAA CCTTGGATCGGCAATGGAAACTGTGAGACTAGagagagaTAGGGGCAGGAGGAATTCCAGGTGTAGCGGTGAAATGCGTA GATATCTGGAAGAACACCAGTGGCGAAAGCGTCCTGCTGGATCTCAACTGACGCTGAAGTACGAAAGCTAGGGGA…	35	13	6	14	10	11	10	10	14	10	16	17
OTU_3528	uncultured cyanobacterium sp.	TGGGGAATTTTCCGCAATGGGCGAAAGCCTGACGGAGCAACACCGCGTGAGGGATGAAGGCCTCTGGGCTGTAAACCTCT TTTATCAAGGAAGAAGATCTGACGGTACTTGATGAATAAGCCACGGCTAATTCCGTGCCAGCAGCCGCGGTAATACGGGA GTGGCAAGCGTTATCCGGAATTATTGGGCGTAAAGCGTCCGCAGGCGGTCTTACAAGTCTGTCGTTAAAGCGTGGAGCTT AACTCCATTACAGCGATGGAAACTGCGAGACTAGAGGTAGGTAGGGGTAGAAGGAATTCCCAGTGTAGCGGTGAAATGCG TAGATATTGGGAAGAACACCAGCAGCGAAGGCGTTCTACTGGACCAAACCTGACGCTCATGGACGAAAGCTAGGG…	0	0	0	0	0	0	0	0	0	0	1	0
OTU_3546	uncultured geitlerinema sp.	TGGGGAATTTTCCGCAATGGGCGAAAGCCTGACGGAGCAATACCGCGTGAGGGACGAAGGCCTGTGGGTTGTAAACCTCT TTTCTCAGGGAAGAAGATCTGACGGTACCTGAGGAATCAGCATCGGCCAACTCCGTGCCAGCAGCCGCGGTAAGACGGAG GATGCAAGCGTTATCCGGAATTATTGGGCGTAAAGCGTCCGCAGGCGGTCTCGTAAGTCTGTCTTTAAAGCGTGGAGCTT AACTCCATAAAGGGGATGGAAACTGCGAGACTAGAGGTAGGTAGGGGTAGAAGGAATTCCCAGTGTAGCGGTGAAATGCG TAGATATTGGGAAGAACACCAGCAGCGAAGGCGGCTctctGGTCAGAAACTGACGCTGAGGAGCGAAAGCGTGGG…	0	0	0	0	0	0	0	0	0	0	0	1
OTU_3547	fj184437.1 planktothrix pseudagardhii str. hab1130	TGGGGAATTTTCCGCAATGGGCGAAAGCCTGACGGAGCAAGACCGCGTGGgggAGGAAGGTTCTTGGATTGTCAACCCCT TTTCTCAGGGAAGAACACAATGACGGTACCTGAGGAAaaaGCATCGGCTAACTCCGTGCCAGCAGCCGCGGTAATACGGg ggATGCAAGCGTTATCCGGAATGATTGGGCGTAAAGAGTCCGTAGGTAGTCATCCAAGTCTGCTGTTAAAGAGCGAGGCT TAACCTCGTAAAGGCAGTGGAAACTGGAAGACTAGAGTGTAGTAGGGGCAGAGGGAATTCCTGGTGTAGCGGTGAAATGC GTAGATATCTGGAAGAACACCAGTGGCGAAAGCGTCCTGCTGGATCTCAACTGACGCTGAAGTACGAAAGCTAGG…	0	0	0	1	0	0	0	0	0	0	2	0
OTU_3549	cyanothece sp. wh 8904	TGGGGAATTTTCCGCAATGGGCGCAAGCCTGACGGAGCAAGACCGCGTGAGGGAGGAAGGCTTTTGGGTTGTAAACCTCT TTTGTCAGGGAAGAAGATCTGACGGTACCTGACGAATCAGCATCGGCTAACTCCGTGCCAGCAGCCGCGGTAATACGGAG GATGCAAGCGTTATCCGGAATTATTGGGCGTAAAGGGTCCGCAGGTGGTTTGGTAAGTCTGCTGTTAAAGCCAGTCGCTT AACGACTGATCAGCAGCGGAAACTGCCTAACTTGAGAACAGTAGGGGTCACGGGAATTCCCAGTGTAGCGGTGAAATGCG TAGAGATTGGGAAGAACATCGGTGGCGAAAGCGTGCTACTGGGCTGTATCTGACACTCAGGGACGAAAGCTAGGG…	0	0	0	0	0	0	0	0	0	0	0	5
OTU_360	uncultured leptolyngbya sp.	TGGGGAATTTTCCGCAATGGGCGAAAGCCTGACGGAGCAAGACCGCGTGAGGGAGGACGGCCTACTGGTTGTAAACCTCT TTTGATAGGGAAGAAGACAATGACGGTACCTATCGAATCAGCACCGGCTAACTCCGTGCCAGCAGCCGCGGTAATACGGA GGGTGCAAGCGTTATCCGGAATTATTGGGCGTAAAGCGTCCGTAGGTGGTTTATCAAGTCAGTTGTTAAAGCGTGGAGCT CAACTCCATAAGGGCAATTGAAACTGATAGGCTAGAGTGCGATAGGGGCAAGGGGAATTCCCAGTGTAGCGGTGAAATGC GTAGATATTGGGAAGAACATCGGTGGCGAAAGCGCCTTGCTGGGTCTGCACTGACACTGAGGGACGAAAGCTAGG…	4	0	4	1	0	0	0	1	15	0	10	122
OTU_3613	fj184422.1 planktothrix rubescens ccap 1459/14 str. nies_928	GGGGAATTTTCCGCAATGGGCGAAAGCCTGACGGAGCAACGCCGCGTGAGGGAGGAAGGTCTTTGGATTGTAAACCTCTT TTCTCAGGGAAGAACGCAATGACGGTACCTGAGGAAaaaGCATCGGCTAACTCCGTGCCAGCAGCCGCGGTAATACGGgg gATGCAAGCGTTATCCGGAATGATTGGGCGTAAAGAGTCCGTAGGTAGTCATCCAAGTCTGCTGTTAAAGAGCGAGGCTT AACCTCATAAAGGCAGTGGAAACTGGAAGACTAGAGTGCGTTCGGGGTAGAGGGAATTCCTGGTGTAGCGGTGAAATGCG TAGATATCAGGAAGAACACCAGAGGCGAAAGCGCTCTACTAGGCCGCAACTGACACTGAGGGACGAAAGCTAGGG…	0	0	0	0	0	0	1	0	0	0	3	0
OTU_3618	dq648028.1 microcystis wesenbergii str. nies_107	TGAGGAATTTTCCGCAATGAGTGAAAGCTTGACGGAGCAATGCCGCGTGGAGGAAGAAAGCCTTAGGGTTGTAAACTCCT TTTCTCATTGAAGAAGTTATGACGGTATTTGAGGAATAAGCATCGGCTAACTCCGTGCCAGCAGCCGCGGTAATACGGgg gAGGCAAGCGTTATCCGGAATTATTGGGCGTAAAGCGTCCGCAGGTGGTCAGCCAAGTCTGCTGTCAAATCAGGTTGCTT AACGACCTAAAGGCGGTGGAAACTGGCAGACTAGagagCAGTAGGGGTAGCAGGAATTCCCAGTGTAGCGGTGAAATGCG TAGAGATTGGGAAGAACATCGGTGGCGAAAGCGTGCTACTGGGCTGTATCTGACACTCAGGGACGAAAGCTAGGG…	0	0	0	0	0	0	0	0	0	0	0	1
OTU_3636	uncultured chroococcidiopsis sp.	TGAGGAATTTTCCGCAATGGGCGAAAGCCTGACGGAGCAATACCGCGTGAAGGAAGACGGATCGTGGTCTGTAAACTTCT TTTCTCAGAGAAGAATCTTGACGGTATCTGAGGAATAAGCACCGGCTAACTCTGTGCCAGCAGCCGCGGTAATACAGGgg gTGCAAGCGTTATCCGGAATGATTGGGCGTAAAGCATCTGTAGGTGGCTTTTGAAGTCTACTGTTAAATCCCAGAGCTCA ACTTTGGACAAGCAGTGGAGAACTCAAGGGCTTGAGTTCGGTAGGGGTAGAGGGAATTCCTAGTGGAGCAGTGAAATGCA CAGAGATTAGGAGGAACACCAGCGGCGAAAGCGCTCTACTGGGCCGTAACTGACACTGAgagaTGATAGCTGAGG…	0	0	0	0	0	0	0	0	0	0	0	1
OTU_3658	cyanobium sp. cena181	TGGGGAATTTTCCGCAATGGGCGCAAGCCTGACGGAGCAACGCCGCGTGAGGGAGGAAGGCCTTAGGGTTGTAAACCTCT TTTCTCAAGGAAGAAGATCTGACGGTACCAGAGGAATAAGCCACGGCTAATTCCGTGCCAGCAGCCGCGGTAATACGGGA GTGGCAAGCGTTATCCGGAATTATTGGGCGTAAAGCGTCCGCAGGCGGCCTTGAAAGTCTGTTGTTAAAACGTGGAGCTC AACTCCATTTCGGCAATGGAAACTACAAGGCTAGAGTGTGGTAGGGGCAGAGGGAATTCCCGGTGTAGCGGTGAAATGCG TAGATATCGGGAAGAACACCAGTGGCGAAGGCGCTCTGCTGGGCCATAACTGACGCTCATGGACGAAAGCCAGGG…	17	6	3	8	5	5	7	3	6	1	9	15
OTU_3671	oscillatoria geminata sag 1459_8	TGGGGAATTTTCCGCAATGGGCGCAAGCCTGACGGAGCAAGACCGCGTGGgggAGGAAGGTCTGTGGATTGTAAACCCCT TTTGACTGGGAAGAACACAATGACGGTACCAGTCGAATCAGCCTCGGCTAACTCCGTGCCAGCAGCCGCGGTAATACGGA GGAGGCAAGCGTTATCCGGATTTATTGGGCGTAAAGCGTCCGCAGGTGGTTAATCAAGTCTGCTGTCAAAGCGCGAAGCT TAACTTCGTAAGGGCAGTGGAAACTGATGGACTTGAGGGTGATAGGGGCAGAGGGAATTCCTAGTGTAGCGGTGAAATGC GTAGAGATTAGGAAGAACACCGGTGGCGAAAGCCTTTACTGGGCTATTACTAACACTCAGAGACGAAAGCTAGGG…	0	0	1	0	0	0	0	0	0	0	0	1
OTU_3681	fj184422.1 planktothrix rubescens ccap 1459/14 str. nies_928	TAGGGAATCTTCCACAATGGACGAAAGTCTGATGGAGCAACGCCGCGTGAGTGAAGAAGGTTCTCGGATCGTAAAACTCT GTTGTGAGGGAAGAACAAGTACCGGAGTAACTGCCGGTACCTTGACGGTACCTGAGGAAaaaGCATCGGCTAACTCCGTG CCAGCAGCCGCGGTAATACGGgggATGCAAGCGTTATCCGGAATGATTGGGCGTAAAGAGTCCGTAGGTAGTCATCCAAG TCTGCTGTTAAAGAGCGAGGCTTAACCTCGTAAAGGCAGTGGAAACTGGAAGACTAGAGTGTAGTAGGGGCAGAGGGAAT TCCTGGTGTAGCGGTGAAATGCGTAGAGATCAGGAAGAACACCGGTGGCGAAGGCGCTCTGCTGGGCTATAACTG…	1	0	0	0	0	0	0	1	0	0	0	2
OTU_3737	arthronema africanum sag 12.89	TGGGGAATTTTCCGCAATGGGCGAAAGCCTGACGGAGCAATACCGCGTGCGGGACGAAGGCTTTTGGGTCGTAAACCGCT TTTGTTAGGGAAGAACACAATGACGGTACCTAACGAATCAGCATCGGCTAACTCCGTGCCAGCAGCCGCGGTAATACGGA GGATGCAAGCGTTATCCGGAATTATTGGGCGTAAAGCGTCCGCAGGTGGTCTATCAAGTCTGCTGTTAAATCGTAGGGCT TAACCCTATACAGGCAGTGGAAACTGAgagaCTAGAGTACGGTAGGGGTAGCGGGAATTCCCAGTGTAGCGGTGAAATGC GTAGATATTGGGAAGAACACCAGCGGCGAAGGCgcgcTACTGGGCCGAAACTGACACTGATGGACGAAAGCTAGG…	0	0	0	0	0	0	0	0	0	0	0	4
OTU_378	uncultured cyanobacterium sp.	TAGGGAATTTTCCGCAATGGGCGAAAGCCTGACGGAGCAATACCGCGTGAGGGATGACTGCCTATGGGTTGTAAACCTCT TttttCAGGGAGGAATAAATGACGTGTACCTGAAGAATAAGCATCGGCTAACTCCGTGCCAGCAGCCGCGGTAAGACGGA GGATGCAAGTGTTATCCGGAATCACTGGGCGTAAAGCGTCTGTAGGTGGCTCGACAAGTCAACTGTTAAATCTTGAAGCT CAACTTCGAAATCGCAGTCGAAACTATCGAACTAGAGTATAGTAGAGGTAAAGGGAATTTCCAGTGGAGCGGTGAAATGC GTAGAGATTGGAAAGAACACCGATGGCGAAGGCACTTTACTGGGCTATTACTGACACTCAGAGACGAAAGCTAGG…	0	2	0	0	0	0	1	1	0	0	0	0
OTU_3790	cyanobium sp. lege 06322	TGGGGAATTTTCCGCAATGGGCGCAAGCCTGACGGAGCAACGCCGCGTGAGGGACGAAGGCCTCTGGGCTGTAAACCTCT TTTCTCAAGGAAGAAGACATGACGGTACTTGAGGAATAAGCCACGGCTAATTCCGTGCCAGCAGCCGCGGTAATACGGGA GTGGCAAGCGTTATCCGGAATTATTGGGCGTAAAGCGTCCGCAGGCGGCCCAGCAAGTCTGTTGTTAAaaaGTGGAGCTT AACTCCATCCAGGCAATGGAAACTGCTGGGCTAGAGTGTGGTAGGGGCAGAGGGAATTCCCGGTGTAGCGGTGAAATGCG TAGATATCGGGAAGAACACCAGTGGCGAAGGCGCTCTGCTGGGCCATAACTGACGCTCATGGACGAAAGCCAGGG…	0	0	0	0	3	0	0	0	0	0	0	0
OTU_3800	pseudanabaena minima gse_pse20_05c	TGGGGAATTTTCCGCAATGGGCGAAAGCCTGACGGAGCAAGACCGCGTGGgggAGGAAGGTTCTTGGATTGTCAACCCCT TTTCTCAGGGAAGAACACAATGACGGTACCTAACGAAaaaGCATCGGCTAACTCCGTGCCAGCAGCCGCGGTAAGACGGA GGATGCAAGCGTTATCCGGAATGATTGGGCGTAAAGCGTACGTAGGCTGTTTCATAAGTCTGTTGTCAAAGCCCGAGGCT CAACCTTGGATCGGCAATGGAAACTGTGAGACTAGagagagaTAGGGGCAGGAGGAATTCCAGGTGTAGCGGTGAAATGC GTAGATATCTGGAAGAACACCAGTGGCGAAAGCGTCCTGCTGGATCTCAACTGACGCTGAAGTACGAAAGCTAGG…	0	0	0	0	2	1	0	0	0	0	2	0
OTU_3808	pseudanabaena sp. 0tu30s18	TGGGGAATATTCCACAATGGGCGAAACCCTGACGCAGCAATACCGCGTGAGGGAAGAAGGTCTGTGGATTGTAAACCTCT TTTGTTAGGGAAGATAATGACGGTACCTAACGAATAAGCATCGGCTAACTCCGTGCCAGCAGCCGCGGTAAGACGGAGGA TGCAAGCGTTATCCGGAATTATTGGGCGTAAAGCGTACGTAGGCGGTTTTATAAGTCTGTTGTCAAAGCCCGAGGCTTAA CCTTGGAAAGGCAATGGAAACTGTAAGACTAGagagagaTAGGGGCAGGAGGAATTCCAGGTGTAGCGGTGAAATGCGTA GATATCTGGAAGAACACCAGTGGCGAAAGCGTCCTGCTGGATCTCAACTGACGCTGAAGTACGAAAGCTAGGGGA…	18	191	2	117	339	161	151	2	0	0	3	6
OTU_3818	am236076.1 planktothrix pseudagardhii vr1	TGGGGAATTTTCCGCAATGGGCGAAAGCCTGACGGAGCAACGCCGCGTGAGGGAGGAAGGTCTTTGGATTGTCAACCCCT TTTCTCAGGGAAGAAGAAAGTGACGGTACCTGAGGAATCAGCATCGGCTAACTCCGTGCCAGCAGCCGCGGTAATACGGA GGATGCAAGCGTTATCCGGAATGATTGGGCGTAAAGAGTCCGTAGGTGGCTGATCAAGTCTGCTGTTAAAGAGCGAGGCT TAACTTCGTCAAAGCAGTGGAAACTGAAGAGCTAGAGTGTAGTAGGGGCAGAGGGAATTCCTGGTGTAGCGGTGAAATGC GTAGAGATCAGGAAGAACACCAATGGCGAAAGCACTCTGCTGGGCCAAAACTGACACTGAgagaCGAAAGCTAGG…	0	1	0	0	0	0	0	0	0	0	0	0
OTU_383	leptolyngbya sp. 1t12c	TGGGGAATTTTCCGCAATGGGCGAAAGCCTGACGGAGCAAGACCGCGTGAGGGAGGAAGGCCTATTGGTTGTAAACCTCT TTTGATAGGGAAGAACACAATGACGGTACCTATCGAATCAGCATCGGCTAACTCCGTGCCAGCAGCCGCGGTAATACGGA GGATGCAAGCGTTATCCGGATTTATTGGGCGTAAAGCGTCCGTAGGTGGCAATCCAAGTCAGTTGTTAAAGCGTAGAGCT TAACTCTATAAGGGCAATTGAAACTGGATAGCTAGAGTGCGATAGGGGCAAGGGGAATTCCCAGTGTAGCGGTGAAATGC GTAGATATTGGGAAGAACATCGGTGGCGAAGGCGCCTTGCTGGGTCTGCACTGACACTGAGGGACGAAAGCTAGG…	1	0	8	0	5	37	1	3	4	0	3	41
OTU_3835	geitlerinema sp. pcc 7407	TGAGGAATTTTCCGCAATGGGCGAAAGCCTGACGGAGCAATGCCGCGTGAAGGAGGAAGGCCTGTGGGTTGTAAACTTCT TTTCTTGGAGACGAAGATCTGACGGTATCCAAGGAATAAGCATCGGCTAACTCTGTGCCAGCAGCCGCGGTAATACAGAG GATGCAAGCGTTATCCGGATTTATTGGGCGTAAAGCGTCCTGAGGTGGCCTGCCAAGTCTTCTGTAAAATAGCAGGGCTT AACCCTGGAGATGCGGTGGAAACTAGCAGGCTAGAGTATGGTAGGGGCAGAGGGAATTCCCGGTGTAGCGGTGAAATGCA TAGATATCGGGAAGAACACCAGTGGCGAAGGCGCTCTGCTGGGCCATAACTGACGCTCATGGACGAAAGCCAGGG…	0	2	0	1	0	1	2	0	2	0	0	0
OTU_3848	uncultured synechococcus sp.	TGGGGAATTTTCCGCAATGGGCGAAAGCCTGACGGAGCAATACCGCGTGAGGGACGAAGGCCTCTGGGCTGTAAACCTCT TTTATCAAGGAAGAAGATCTGACGGTACTTGATGAATAAGCCACGGCTAATTCCGTGCCAGCAGCCGCGGTAATACGGGA GTGGCAAGCGTTATCCGGAATTATTGGGCGTAAAGCGTCCGCAGGCGGTCTTGAAAGTCTGTTGTTAAAGCGTGGAGCTC AACTCCATTTCAGCAATGGAAACTAGAAGACTAGAGTGTGGTAGGGGCAGAGGGAATTCCCGGTGTAGCGGTGAAATGCG TAGATATCGGGAAGAACACCAGTGGCGAAGGCGCTCTACTGGACCAAAACTGACGCTCATGGACGAAAGCTAGGG…	0	0	0	0	0	1	0	0	1	1	0	0
OTU_3895	nostoc sp. lcrnk11	TGGGGAATTTTCCGCAATGGGCGAAAGCCTGACGGAGCAAGACCGCGTGAGGGAGGAAGGCCCTAGGGTTGTAAACCTCT TTTCTCTGGGAAGAAGAATGACGGTACCAGAGGAATAAGCCTCGGCTAACTCCGTGCCAGCAGCCGCGGTAATACGGAGG AGGCAAGCGTTATCCGGAATGATTGGGCGTAAAGAGTTCGTAGGTGGTAATGAAAGTTTGCCGTTAAAGACTAAGGCTTA ACCTTAGGAGAGCGGTGAAAACTACATAACTAGAGTATGGAAGGGGCAGAGGGAATTCCTGGTGTAGCGGTGAAATGCGT AGAGATCAGGAGGAACACCAATGGCGAAAGCAGGTCTCTGGGCAAATACTGACGCTGAGGAGCGAAAGCGTGGGG…	1	1	0	0	0	0	0	0	0	0	0	0
OTU_3918	uncultured chroococcidiopsis sp.	TGGGGAATTTTCCGCAATGGGCGAAAGCCTGACGGAGCAATACCGCGTGAGGGAGGAAGGCTCTTGGGTTGTAAACCTCT TTTCTGAGGGAAGAAaaaaaTGACGGTACCTCAGGAATCAGCATCGGCTAACTCCGTGCCAGCAGCCGCGGTAATACGGA GGATGCAAGCGTTATCCGGAATGATTGGGCGTAAAGCGTCCGCAGGTGGCATTTCAAGTCCGCGGTCAAAGGTCGAGGCT CAACCTCGAACAGGCCGTGGAAACTGAGAAGCTAGAGTGTGGAAGGGGCAGAGGGAATTCCCAGTGTAGCGGTGAAATGC GTAGAGATTGGGAAGAACACCGGTGGCGAAAGCGCTCTGCTAGGCCATAACTGACGCTCATGGACGAAAGTCAGG…	0	0	1	0	0	1	0	0	0	0	0	0
OTU_392	aj505943.1 limnothrix redekei str. 165c	TGGGGAATTTTCCGCAATGGGCGAAAGCCTGACGGAGCAATACCGCGTGAGGGACGAAGGCCTGTGGGTTGTAAACCTCT TTTCTCAGGGAAGAAGATCTGACGGTACCTGAGGAATCAGCATCGGCTAACTCCGTGCCAGCAGCCGCGGTAAGACGGAG GATGCAAGCGTTATCCGGAATTATTGGGCGTAAAGCGTCCGCAGGCGGTCTCGTAAGTCTGTCTTTAAAGCGTGGAGCTT AACTCCATAAAGGGGATGGAAACTGCGAGACTAGAGGTAGGTAGGGGTAGAAGGAATTCCCAGTGTAGCGGTGAAATGCG TAGAGATTGGGAAGAACATCGGTGGCGAAAGCGTGCTACTGGGCTGTATCTGACACTCAGGGACGAAAGCTAGGG…	0	0	0	1	0	0	0	1	0	1	1	0
OTU_4066	gq441349.1 and dynamic mat present vs. active nitrogen_fixing microorganisms marine microbial mats sandy intertidal beach clone gbii_86	TGGGGAATTTTCCGCAATGGGCGCAAGCCTGACGGAGCAAGACCGCGTGAGGGAGGAAGGCTCTTGGGTTGTAAACCTCT TTTCTCTGGGAAGAAaaaaaTGACGGTACCAGAGGAATCAGCATCGGCTAACTCCGTGCCAGCAGCCGCGGTAAGACGGA GGATGCAAGCGTTATCCGGAATGATTGGGCGTAAAGCGTCCGCAGGTGGCAATTCAAGTCTGCTGTTAAAGCGCAGGGCT TAACCCTGTAAAGGCAGTGGAAACTGAATAGCTAGAGTGTGGTAGGGGTAGAGGGAATTCCCAGTGTAGCGGTGAAATGC GTAGATATTGGGAAGAACATCGGTGGCGAAGGCGCTCTACTGGACCATAACTGACACTCACAGGACGAAAGCTAG…	0	0	0	0	0	0	0	0	0	0	3	0
OTU_4100	uncultured chroococcidiopsis sp.	TGAGGAATTTTCCACAATGGGCGAAAGCCTGATGGAGCAATACCGCGTGGAGGAAGACGGATCGTGGTCTGTAAACTCCT TTTCTCAGAGAAGAATTtttGACGGTATCTGAGGAATAAGCACCGGCTAACTCTGTGCCAGCAGCCGCGGTAATACAGGg ggTGCAAGCGTTGTCCGGAATGATTGGGCGTAAAGCGTTCGTAGGTGGTTCTTAAAGTCTACTGTCAAATCCCAGAGCTC AACTTTGGACAGGCAGTAGAGAACTCAAGGGCTAGAGGACGGTAGGGGTAGAGGGAATTCCTAGTTAAGCGGTGAAATGC ACAGAGATTAGGAAGAACACCGGTGGCGAAAGCGTTCTACTGGACCAAACCTGACGCTCATGGACGAAAGCTAGG…	0	1	0	3	0	0	0	0	1	0	6	23
OTU_4107	uncultured gloeothece sp.	TGGGGAATTTTCCGCAATGGGCGCAAGCCTGACGGAGCAATACCGCGTGAGGGAGGAAGGCTTTTGGGTTGTAAACCTCT TTTATTGGGGAAGAAGAACTGACGGTACCCAATGAATCAGCATCGGCTAACTCCGTGCCAGCAGCCGCGGTAATACGGAG GATGCAAGCGTTATCCGGAATTATTGGGCGTAAAGGGTCCGCAGGTGGCGATTCAAGTCTGCTGTCAAAGCATGGAGCTT AACTCCATAAAGGCAGTGGAAACTGAGTTGCTAGAGTTCGGTAGGGGTCACGGGAATTCCCAGTGTAGCGGTGAAATGCG TAGATATTGGGAAGAACACCAGTGGCGAAGGCGACCACCTGGACTGATACTGACACTGAGGTGCGAAAGCGTGGG…	0	0	0	0	0	0	0	0	0	0	0	3
OTU_411	leptolyngbya sp. pupccc 112.1	TGGGGAATTTTCCGCAATGGGCGCAAGCCTGACGGAGCAAGACCGCGTGGgggATGAAGGTTTGTGGATTGTAAACCCCT TTTGATTGGGAAGAAGACAGTGACGGTACCAATCGAATCAGCATCGGCTAACTCCGTGCCAGCAGCCGCGGTAATACGGA GGATGCAAGCGTTATCCGGAATTATTGGGCGTAAAGCGTCCGTAGGTGGCTTACCAAGTCAGTTGTTAAAGCGCGGAGCT TAACTCCGTAACGGCAATTGAAACTGGTCGGCTAGAGTGCGATAGGGGCAAGGGGAATTCCCAGTGTAGCGGTGAAATGC GTAGATATTGGGAAGAACACCGGTGGCGAAAGCGCCTTGCTGGGTCTGCACTGACACTGAGGGACGAAAGCTAGG…	0	1	0	1	0	0	0	0	0	0	2	105
OTU_4113	tolypothrix distorta bta187	TGGGGAATTTTCCGCAATGGGCGAAAGCCTGACGGAGCAATACCGCGTGAGGGAGGAAGGCTCTTGGGTTGTAAACCTCT TTTCTCAAGGAATAAATATTGAAGGTACTTGAGGAATAAGCATCGGCTAACTCCGTGCCAGCAGCCGCGGTAATACGGAG GATGCAAGCGTTATCCGGAATGATTGGGCGTAAAGCGTCCGCAGGTGGTGATGTAAGTCTGCTGTCAAAGAATCAGGCTT AACCTGATAGGGGCAGTGGAAACTACATGACTAGAGTGCGTTCGGGGCAGAAGGAATTCCTGGTGTAGCGGTGAAATGCG TAGATATCAGGAAGAACACCGGTGGCGGAAGCGTTCTGCTAGGCTGTAACTGACACTGAGGGACGAAAGCTAGGG…	0	0	0	0	0	0	0	0	1	0	0	0
OTU_4146	oscillatoria sp. knua009	TGGGGAATTTTCCGCAATGGGCGAAAGCCTGACGGAGCAATACCGCGTGAGGGACGACGGCTTTTGGGTTGTAAACCTCT TTTCCCTGGGAAGAAGATCTGACGGTACCAGGGGAATCAGCATCGGCTAACTTCGTGCCAGCAGCCGCGGTAATACGAGG GATGCAAGCGTTATCCGGAATTATTGGGCGTAAAGCGTCCGCAGGTGGCTCTGTAAGTCTGTCGTTAAAGAATGGAGCTT AACTCCATACAGGCGATGGAAACTACAAGGCTAGAGTTTGGTAGGGGTCACGGGAATTCTTAGTGTAGCGGTGAAATGCG TAGATATTAAGAAGAACACCAGCGGCGAAAGCGCGTGACTGGGCCAGTACTGACACTCATGGACGAAAGCTAGGG…	0	0	0	3	0	0	0	0	0	0	0	0
OTU_415	uncultured cyanobacterium sp.	TGGGGAATTTTCCGCAATGGGCGAAAGCCTGACGGAGCAATACCGCGTGAGGGACGAAGGCCTGTGGGTTGTAAACCTCT TTTCTCAGGGAAGAAGATCTGACGGTACCTGAGGAATCAGCATCGGCTAACTCCGTGCCAGCAGCCGCGGTAAGACGGAG GATGCAAGTGTTATCCGGAATTACTGGGCGTAAAGCGTCTGTAGGTGGTTTAATAAGTCAACTGTTAAATCTTGAGGCTT AACTTCAAAACAGCAGTCGAAACTATTAGACTAGAGTATAGTAGGGGTAAAGGGAATTTCCAGTGGAGCGGTGAAATGCG TAGATATTGGAAAGAACACCGATGGCGAAAGCACTTTACTGGGCTATTACTAACACTCAGAGACGAAAGCTAGGG…	2	4	0	2	1	2	1	1	1	0	6	1
OTU_4152	gq994998.1 planktothrix rubescens str. ccap 1460/18	TGGGGAATTTTCCGCAATGGGCGAAAGCCTGACGGAGCAAGACCGCGTGGgggAGGAAGGTTCTTGGATTGTCAACCCCT TTTCTCAGGGAAGAACACAATGACGGTACCTGAGGAAaaaGCATCGGCTAACTCCGTGCCAGCAGCCGCGGTAATACGGg ggATGCAAGCGTTATCCGGAATGATTGGGCGTAAAGAGTCCGTAGGTAGTCATCCAAGTCTGCTGTTAAAGAGCGAGGCT TAACCTCGTAAAGGCAGTGGAAACTGGAAGACTAGAGTGTAGTAGGGGCAGAGGGAATTCCTGGTGTAGCGGTGAAATGC GTAGAGATCAGGAAGAACACCGGTGGCGAAGGCGATCTTCTGGGCCGTATCTGACGCTGAGGCGCGAAAGCGTGG…	0	3	0	0	7	18	0	0	0	1	36	43
OTU_4156	fj184422.1 planktothrix rubescens ccap 1459/14 str. nies_928	TGGGGAATTTTCCGCAATGGGCGCAAGCCTGACGGAGCAATACCGCGTGAGGGAGGAAGGCTTTTGGGTTGTAAACCTCT TTTATTGGGGAAGAAGAACTGACGGTACCCAATGAATCAGCATCGGCTAACTCCGTGCCAGCAGCCGCGGTAATACGGgg gATGCAAGCGTTATCCGGAATGATTGGGCGTAAAGAGTCCGTAGGTAGTCATCCAAGTCTGCTGTTAAAGAGCGAGGCTT AACCTCGTAAAGGCAGTGGAAACTGGAAGACTAGAGTGTAGTAGGGGCAGAGGGAATTCCTGGTGTAGCGGTGAAATGCG TAGAGATCAGGAAGAACACCGGTGGCGAAGGCGCTCTGCTGGGCTATAACTGACACTGAGGGACGAAAGCTAGGG…	0	0	0	0	0	0	0	0	0	0	0	5
OTU_4160	prochlorococcus sp. egemacc 6	TGAGGAATTTTCCGCAATGGGCGAAAGCCTGACGGAGCAATGCCGCGTGAAGGATGAAGGCCTGTGGGTTGTAAACTTCT TTTCTTGGAGACGAAGTTCTGACGGTATCCAAGGAATAAGCATCGGCTAACTCTGTGCCAGCAGCCGCGGTAATACAGAG GATGCAAGCGTTATCCGGATTTATTGGGCGTAAAGCGTCCTGAGGTGGCCTGCCAAGTCTTCTGTAAAATAGCAGGGCTT AACCCTGGAGATGCGGTGGAAACTAGCAGGCTAGAGTATGGTAGGGGCAGAGGGAATTCCCGGTGTAGCGGTGAAATGCA TAGAGATCGGGAAGAACACCAATGGCGAAGGCAATCCCCTGGGCCTGCACTGACGCTCATGCACGAAAGCGTGGG…	0	3	0	0	3	2	1	0	3	2	0	0
OTU_4165	uncultured phormidium sp.	TGGGGAATTTTCCGCAATGGGCGAAAGCCTGACGGAGCAACGCCGCGTGGGTGATGAAGATTTTCGGATCGTAAAGCCCT TTCAGCAGGGACGAAGCGAGTGACGGTACCTGCAGAAGAAGCATCGGCTAACTACGTGCCAGCAGCCGCGGTAATACGTA GGATGCAAGCGTTGTCCGGATTTATTGGGCGTAAAGCGAACGTAGGCGGTTTCTTAAGTTTGGTCTTAAAGACTGGGGCT CAACCTCAGGAGTGGACTGAATACTGGGAGACTGGAGGATGTTAGAGGAAAGTGGAATTCCAAGTGTAGCGGTGAAATGC GTAGATATTTGGAGGAACACCAGTGGCGAAAGCGGCTTTCTGGGACATTCCTGACGCTGAGGTTCGAAAGCTCGG…	0	0	0	0	0	0	0	0	0	0	1	0
OTU_4181	phormidium sp. cyn64	TGGGGAATTTTCCGCAATGGGCGCAAGCCTGACGGAGCAAGACCGCGTGAGGGAAGAAGGTCTGTGGATTGTAAACCTCT TTTGATAGGGAAGAAGACAGTGACGGTACCTATCGAATCAGCCTCGGCTAACTCCGTGCCAGCAGCCGCGGTAATACGGA GGAGGCAAGCGTTATCCGGAATTATTGGGCGTAAAGAGTCCGTAGGTGGGTAACCAAGTCAGTTGTTAAAACGTGAAGCT TAACTTCATAGGGGCGACTGAAACTGGTTGTCTAGAGTGTGGTAGGGGTAGAGGGAATTTCCAGTGTAGCGGTGAAATGC GTAGAGATTGGGAAGAACATCGGTGGCGAAAGCGTGCTACTGGGCTGTATCTGACACTCAGGGACGAAAGCTAGG…	0	0	1	0	0	1	0	0	0	0	0	7
OTU_4192	am236076.1 planktothrix pseudagardhii vr1	TGGGGAATTTTCCGCAATGGGCGAAAGCCTGACGGAGCAAGACCGCGTGGgggAGGAAGGTTCTTGGATTGTCAACCCCT TTTCTCAGGGAAGAAGAAAGTGACGGTACCTGAGGAATCAGCATCGGCTAACTCCGTGCCAGCAGCCGCGGTAATACGGA GGATGCAAGCGTTATCCGGAATGATTGGGCGTAAAGAGTCCGTAGGTGGCTGATCAAGTCTGCTGTTAAAGAGCGAGGCT TAACTTCGTCAAAGCAGTGGAAACTGAAGAGCTAGAGTGTAGTAGGGGCAGAGGGAATTCCTGGTGTAGCGGTGAAATTC GTAGATATTGGGAAGAACACCGGTGGCGAAGGCGGCGACCTGGCCTATTACTGACGCTGAGGCGCGACAGCGTGG…	0	0	0	0	0	0	0	0	0	0	0	1
OTU_4194	uncultured cyanobacterium sp.	TGGGGAATATTGCACAATGGGCGAAAGCCTGATGCAGCGACGCCGCGTGAGGGATGACGGCCTTCGGGTTGTAAACCTCT TTTCTCAAGGAAGAAGATCTGACGGTACTTGAGGAATAAGCCACGGCTAATTCCGTGCCAGCAGCCGCGGTAATACGGGA GTGGCAAGCGTTATCCGGAATTATTGGGCGTAAAGCGTCCGCAGGCGGCCTCGTAAGTCTGTCGTTAAAGCGTGGAGCTT AACTCCATTTCAGCGATGGAAACTGTGAGGCTAGAGTGTGGTAGGGGCAGAGGGAATTCCCGGTGTAGCGGTGAAATGCG TAGATATCGGGAAGAACACCAGTGGCGAAGGCGCTCTGCTGGGCCATAACTGACGCTCATGGACGAAAGCCAGGG…	0	0	0	2	1	0	0	10	2	0	0	1
OTU_4204	ab012335.1 microcystis wesenbergii tac52	TGGGGAATTTTCCGCAATGGGCGAAAGCCTGACGGAGCAACGCCGCGTGAGGGAGGAAGGTCTTTGGATTGTAAACCTCT TTTCTCAAGGAAGAAGTTCTGACGGTACTTGAGGAATCAGCCTCGGCTAACTCCGTGCCAGCAGCCGCCCGTAGGCACGA ATG	0	0	0	0	1	1	0	0	0	0	0	0
OTU_4209	ab012335.1 microcystis wesenbergii tac52	TGGGGAATTTTCCGCAATGGGCGAAAGCCTGACGGAGCAACGCCGCGTGAGGGAGGAAGGTCTTTGGATTGTAAACCTCT TTTCTCAAGGAAGAAGTTCTGACGGTACTTGAGGAATCAGCCTCGGCTAACTCCGTGCCAGCAGCCGCGGTAATACGGgg gAGGCAAGCGTTATCCGGAATTATTGGGCGTAAAGCGTCCGCAGGTGGTCAGCCAAGTCTGCCGTCAAATCAGGTTGCTT AACGACCTAAAGGCGGTGGAAACTGGCAGACTAGagagCAGTAGGGGTAGCAGGAATTCCCAGTGTAGCGGTGAAATGCG TAGAGATTGGGAATTCCTGCTACCCCTACTG	2	12	0	22	8	10	4	0	0	1	21	19
OTU_4225	ab045958.1 planktothrix agardhii str. nies 596	TGGGGAATTTTCCGCAATGGGCGCAAGCCTGACGGAGCAAGACCGCGTGGgggAGGAAGGTCTGTGGATTGTAAACCCCT TTTGTCAAGGAAGAACACAATGACGGTACTTGACGAATCAGCATCGGCTAACTCCGTGCCAGCAGCCGCGGTAATACGGA GGATGCAAGCGTTATCCGGAATGATTGGGCGTAAAGCGTCCGCAGGTGGTTATACAAGTCTGCTGTTAAAGAGCGGAGCT TAACTTCGTCAAGGCAGTGGAAACTGtgtgACTAGagagTGATAGGGGCAGAGGGAATTCCCAGTGTAGCGGTGAAATGC GTAGAGATTGGGAAGAACACCGGTGGCGAAAGCGCTCTGCTGGGTCATATCTGACACTGAGGGACGAAAGCTAGG…	0	0	0	3	0	0	0	0	0	0	0	0
OTU_4231	uncultured prochlorococcus sp.	TCGAGAATCTTCCACAATGGGCGAAAGCCTGATGGAGCGACGCCGCGTGATTGATGAAGTCCTTAGGGACGTAAAGATCT TTTATGAGCTACTAAGTTATTGAAGAGCTCATGAATAAGAGGTTGCTAAACTCGTGCCAGCAGCAGCGGTAATACGAGTG CCTCAAGCGTTATCCGGAATTATTGGGCGTAAAGGGTgtgtAGGCTGTTTTGTTAGTCTGTTGTTAAAGCCCCAGGCTCA ACCTGGGAAGTGCAACGGAAACGGCAAAACTAGAGGATGCGAGAGGTGAACAGAACTCATAGTGTAGGGGTGAAATCCGT TGATATTATGGGGAATACCAAATGCGAAGGCAGTTCACTGGCGCACTCCTGACGCTGAAACACGAAAGCGTGGGT…	0	0	0	3	0	0	0	0	0	0	0	0
OTU_4265	uncultured synechococcus sp.	TGGGGAATTTTGGACAATGGGCGCAAGCCTGATCCAGCAATGCCGCGTGAGGGATGAAGGCCTCTGGGCTGTAAACCTCT TTTATCAAGGAAGAAGATCTGACGGTACTTGATGAATAAGCCACGGCTAATTCCGTGCCAGCAGCCGCGGTAATACGGGA GTGGCAAGCGTTATCCGGAATTATTGGGCGTAAAGCGTCCGCAGGCGGTTTTACAAGTCTGTCGTTAAAGCGTGGAGCTC AACTCCATTTCAGCGATGGAAACTGTAAGACTCGAGTGTGGTAGGGGCAGAGGGAATTCCCGGTGTAGCGGTGAAATGCG TAGATATCGGGAAGAACACCAGTGGCGAAAGCGCTCTGCTGGGCCATAACTGACGCTCATGGACGAAAGCCAGGG…	0	0	0	0	0	0	0	3	1	4	0	0
OTU_427	chroococcus sp. vp2_02	TGGGGAATTTTCCGCAATGGGCGAAAGCCTGACGGAGCAACGCCGCGTGAGGGAGGAAGGCTCTTGGGTTGTAAACCTCT TTTGCTTGGGAAGAAGATCTGACGGTACCAAGCGAATCAGCATCGGCTAACTCCGTGCCAGCAGCCGCGGTAATACGGAG GATGCAAGCGTTATCCGGAATCATTGGGCGTAAAGCGTCCGCAGGTGGTTATTCAAGTCTGCTGTTAAAGATTGAAGCTT AACTTCAAAGAGGCGGTGGAAACTGAATGACTAGAGGTCAGTAGGGGTAGCAGGAATTCCCAGTGTAGCGGTGAAATGCG TAGAGATTGGGAAGAACATCGGTGGCGAAAGCGTGCTACTGGGCTGAATCTGACACTGAGGGACGAAAGCTAGGG…	1	1	18	1	0	88	0	2	0	0	1	5
OTU_428	af013030.1 trichodesmium erythraeum	CGGCAAAACAATATGTGTAAACCTTCTATAGGTTAATTAGGTGTAAAGAGTGATTTGGACATGAAGAACATCAAATTTAT TATCAGCATTTAGAGGTATTTTCAAAGATGGTAATGCTCAGATTCCACATTTCTTGTTATCTTCAATGCTTGGTTCACAT AGTTTGGAATAGGTGATGTTTCTAGATTTGATGTGGTGTAAaaaTGTTAATTGCAATAGTGAAATCTAtatataATTGGT ACAAAATTAATTTGATATTGGTAGCTGTACAATCAAGATATTCTATTCACAAAAGCTTGAGGTGTGACAGGGATTAGATA CCCGAGTAGTC	4	0	0	0	0	0	0	0	4	1	22	89
OTU_4283	dq181685.1 biogeographical and ecological ranges benthic cyanobacteria east antarctic lakes microbial mat clone h_a02	TGGGGAATTTTCCGCAATGGGCGAAAGCCTGACGGAGCAAGACCGCGTGAGGGAGGAAGGCTTTTGGGTCGTAAACCTCT TTTATTAGGGAAGAAGAACTGACGGTACCTAATGAATCAGCATCGGCTAACTCCGTGCCAGCAGCCGCGGTAATACGGAG GATGCAAGCGTTATCCGGAATTATTGGGCGTAAAGCGTCCGCAGGTGGTTTGTCAAGTCTGCTGTCAAAGCGCGAAGCTT AACTTCGTAAAGGCAGTGGAAACTGATGGACTTGAGAGTGATAGGGGCAGAGGGAATTCCTAGTGTAGCGGTGAAATGCG TAGAGATTAGGAAGAACACCGGTGGCGAAAGCGCTCTGCTGGGTCATATCTGACACTGAGGGACGAAAGCTAGGG…	0	0	0	0	0	0	0	0	0	0	0	3
OTU_4300	nodosilinea sp. cena147	TGGGGAATTTTCCGCAATGGGCGAAAGCCTGACGGAGCAACGCCGCGTGAGGGAGGAAGGCCTTAGGGTTGTAAACCTCT TTTCTCTGGGAAGAAGAACTGACGGTACCAGAGGAATAAGCCTCGGCTAACTCCGTGCCAGCAGCCGCGGTAAGACGGAG GAGGCAAGCGTTATCCGGAATGATTGGGCGTAAAGGGTGCGTAGGCGGCTCTTTAAGTAAGGCGTGAAAGCCCTGAGCTT AACTCGGGAATTGCGCTTTAAACTGAAGGGCTTGAGGGCAAAAGAGGAAAGAGGAATTCCTAGTGTAGGGGTGAAATCCG TAGATATTAGGAAGAACACCAGAGGCGAAGGCGTCTTTCTGGTTTGTCACTGACGCTGAGGCACGATAGCGTGGG…	1	0	0	0	0	1	0	0	0	0	0	0
OTU_4307	tolypothrix distorta sag 93.79	TGGGGAATTTTCCGCAATGGGCGAAAGCCTGACGGAGCAATACCGCGTGAGGGAGGAAGGCTCTTGGGTTGTAAACCTCT TTTCTCAAGGAAGAACACAATGACGGTACTTGAGGAATAAGCATCGGCTAACTCCGTGCCAGCAGCCGCGGTAATACGGA GGATGCAAGCGTTATCCGGAATGATTGGGCGTAAAGCGTCCGCAGGTGGCTGTGTAAGTCTGCTGTTAAATAGTGAGGCT CAACCTCATAAAGGCAGTGGAAACTACATGGCTAGAGTGCGTTCGGGGCAGAGGGAATTCCTGGTGTAGCGGTGAAATGC GTAGAGATCAGGAAGAACACCGGTGGCGAAAGCGCTCTGCTAGGCCGCAACTGACACTGAGGGACGAAAGCTAGG…	0	0	0	1	0	9	0	0	0	0	0	2
OTU_4351	uncultured leptolyngbya sp.	TGGGGAATTTTCCGCAATGGGCGAAAGCCTGACGGAGCAAGACCGCGTGAGGGAGGAAGGCCTATTGGTTGTAAACCTCT TTTGATAGGGAAGAACACAATGACGGTACCTATCGAATCAGCATCGGCTAACTCCGTGCCAGCAGCCGCGGTAATACGGA GGATGCAAGCGTTATCCGGATTTATTGGGCGTAAAGCGTCCGTAGGTGGTTAGCCAAGTCAGTTGTTAAAGCGTAGAGCT TAACTCTATAAGGGCAATTGAAACTGGTTAGCTAGAGTGCGACAGGGGCAAGGGGAATTTCCAGTGTAGCGGTGAAATGC GTAGATATTGGGAAGAACATCGGTGGCGAAAGCGTGCTACTGGGCTGTATCTGACACTCAGGGACGAAAGCTAGG…	0	0	0	0	0	1	0	1	0	0	0	4
OTU_4357	phormidesmis sp. wjt24_npbg20	TGGGGAATTTTCCGCAATGGGCGCAAGCCTGACGGAGCAAGACCGCGTGAGGGAGGAAGGCTTTTGGGTTGTAAACCTCT TTTATCAGGGAAGAAGAACTGACGGTACCTGATGAATCAGCATCGGCTAACTCCGTGCCAGCAGCCGCGGTAATACGGAG GATGCAAGCGTTATCCGGAATTATTGGGCGTAAAGCGTCCGCAGGTGGTTTTACAAGTCTGCTGTCAAAGGGCGGAGCTT AACTCCGTAAGGGCGGTGGAAACTGTGAGACTAGAGTACGGTAGGGGTAGCGGGAATTCCCAGTGTAGCGGTGAAATGCG TAGAGATTGGGAAGAACATCGGTGGCGAAAGCGTGCTACTGGGCTGTATCTGACACTCAGGGACGAAAGCTAGGG…	0	0	0	0	1	0	0	0	1	0	1	0
OTU_4366	aj505943.1 limnothrix redekei str. 165c	TGGGGAATTTTCCGCAATGGGCGAAAGCCTGACGGAGCAAGACCGCGTGGgggAGGAAGGCCCTTGGGTTGTAAACCCCT TTTCTCAGGGAAGAAaaaaCTGACGGTACCTGAGGAATCAGCCTCGGCTAACTCCGTGCCAGCAGCCGCGGTAATACGGA GGAGGCAAGCGTTATCCGGAATCATTGGGCGTAAAGCGTCCGCAGGCGGTCTCGTAAGTCTGTCTTTAAAGCGTGGAGCT TAACTCCATAAAGGGGATGGAAACTGCGAGACTAGAGGTAGGTAGGGGTAGAAGGAATTCCCAGTGTAGCGGTGAAATGC GTAGATATTGGGAAGAACACCAGCAGCGAAGGCGTTCTACTGGACCAAACCTGACGCTCATGGACGAAAGCTAGG…	0	0	0	0	0	0	0	0	0	0	1	0
OTU_4374	cyanobacterium sp. pbj2	TGGGGAATTTTCCGCAATGGGCGAAAGCCTGACGGAGCAAGACCGCGTGGgggACGAAGGTTTGTGGATTGTAAACCCCT TTTGATAGGGAAGATGATGACGGTACCTATCGAATCAGCATCGGCTAACTCCGTGCCAGCAGCCGCGGTAATACGGAGGA TGCAAGCGTTATCCGGAATTATTGGGCGTAAAGCGTCCGCAGGTGGTTGGTCAAGTCTGTTGTTAAAGAGCGGAGCTAAA CTTCGTAAGGGCGATAGAAACTGACTGACTAGAGTTTGGTAGGGGTAGAGGGAATTCCCAGTGTAGCGGTGAAATGCGTA GATATTGGGAAGAACACCGGTGGCGAAAGCGCTCTACTGGGCCTGAACTGACACTGAGGGACGAGAGCTAGGGGA…	0	0	0	0	0	3	0	0	0	0	0	0
OTU_4392	uncultured synechococcus sp.	TGGGGAATTTTCCGCAATGGGCGAAAGCCTGACGGAGCAACGCCGCGTGAGGGATGAAGGCCTCTGGGCTGTAAACCTCT TTTATCAAGGAAGAAGATCTGACGGTACTTGATGAATAAGCCACGGCTAATTCCGTGCCAGCAGCCGCGGTAATACGGGA GTGGCAAGCGTTATCCGGAATTATTGGGCGTAAAGCGTCCGCAGGCGGTCTGTCAAGTCTGCTGTTAAAGCGTGGAGCTT AACTCCATTTGGGCAGTGGAAACTGACAGACTAGAGTGTGGTAGGGGCAGAGGGAATTCCCGGTGTAGCGGTGAAATGCG TAGATATCGGGAAGAACACCAGTGGCGAAGGCGCTCTGCTGGGCCATAACTGACGCTCATGGACGAAAGCCAGGG…	3	1	0	1	0	0	19	16	2	0	4	0
OTU_4415	uncultured leptolyngbya sp.	TGGGGAATTTTCCGCAATGGGCGCAAGCCTGACGGAGCAAGACCGCGTGGgggAGGAAGGTCTGTGGATTGTAAACCCCT TTTGACTGGGAAGAACACAATGACGGTACCAGTCGAATCAGCCTCGGCTAACTCCGTGCCAGCAGCCGCGGTAATACGGA GGAGGCAAGCGTTATCCGGATTTATTGGGCGTAAAGCGTCCGCAGGTGGTTAATCAAGTCTGCTGTCAAAGCGCGAAGCT TAACTTCGTAAGGGCAGTGGAAACTGATGGACTTGAGGGTGATAGGGGCAGAGGGAATTCCTAGTGTAGCGGTGAAATGC GTAGAGATTAGGAAGAACACCGGTGGCGAAGGCGGCCcccTGGACAAAGACTGACGCTCAGGTGCGAAAGCGTGG…	0	2	1	0	0	0	0	0	0	0	1	4
OTU_445	leptolyngbya foveolarum es_yyyy900	TGGGGAATTTTCCGCAATGGGCGCAAGCCTGACGGAGCAAGACCGCGTGGgggAGGAAGGTCTGTGGATTGTAAACCCCT TTTGTCAAGGAAGAACACAATGACGGTACTTGACGAATCAGCATCGGCTAACTCCGTGCCAGCAGCCGCGGTAATACGGA GGATGCAAGCGTTATCCGGAATTATTGGGCGTAAAGCGTCCGCAGGTGGTTTTACAAGTCTGCTGTCAAAGCGCGAGGCT TAACTTCGTACAGGCAGTGGAAACTGTAGGACTTGAGAATGATAGGGGCAGAGGGAATTCCCAGTGTAGCGGTGAAATGC GTAGAGATTGGGAAGAACACCGGTGGCGAAAGCGCTCTGCTGGGTCATATCTGACACTGAGGGACGAAAGCTAGG…	0	0	1	7	0	0	0	0	1	0	4	101
OTU_4453	uncultured cyanobacterium sp.	TGGGGAATTTTCCGCAATGGGCGAAAGCCTGACGGAGCAACGCCGCGTGAGGGAGGAAGGTCTTTGGATTGTAAACCTCT TTTCTCAAGGAAGAAGTTCTGACGGTACTTGAGGAATCAGCCTCGGTAAGACGGAGGATGCAAGTGTTATCCGGAATTAC TGGGCGTAAAGCGTCTGTAGGTGGTTTAATAAGTCAACTGTTAAATCTTGAGGCTTAACTTCAAAACAGCAGTCGAAACT ATTAGACTAGAGTATAGTAGGGGTAAAGGGAATTTCCAGTGGAGCGGTGAAATGCGTAGATATTGGAAAGAACACCGATG GCGAAAGCACTTTACTGGGCTATTACTAACACTCAGAGACGAAAGCTAGGGTAGCAAATGGGATTAGATACCCTT…	0	0	0	1	0	0	0	0	0	0	0	0
OTU_4463	aj505943.1 limnothrix redekei str. 165c	TGGGGAATATTGGACAATGGgggAAACCCTGATCCAGCAATACCGCGTGAGTGAAGAAGGCCTTCGGGTTGTAAAGCTCT TTCGCCTGTGAAGATAATGACGGTAACAGGATAAGAAGTCCCGGCTAACTCCGTGCCAGCAGCCGCGGTAAGACGGAGGG CGCAAGCGTTGTCCGGAATTATTGGGCGTAAAGCGTCCGCAGGCGGTCTCGTAAGTCTGTCTTTAAAGCGTGGAGCTTAA CTCCATAAAGGGGATGGAAACTGCGAGACTAGAGGTAGGTAGGGGTAGAAGGAATTCCCAGTGTAGCGGTGAAATGCGTA GATATTGGGAAGAACACCAGCAGCGAAGGCGTTCTACTGGACCAAACCTGACGCTCATGGACGAAAGCTAGGGGA…	0	0	0	2	0	0	0	1	0	0	0	0
OTU_4465	ab012339.1 microcystis ichthyoblabe	TGAGGAATTTTCCACAATGGGCGAAAGCCTGATGGAGCAATACCGCGTGGAGGAAGACGGATCGTGGTCTGTAAACTCCT TTTCTCAGAGAAGAATTtttGACGGTATCTGAGGAATAAGCACCGGCTAACTCTGTGCCAGCAGCCGCGGTAATACAGGg ggTGCAAGCGTTGTCCGGAATGATTGGGCGTAAAGCGTTCGTAGGTGGTTCTTAAAGTCTGCCGTCAAATCAGGTTGCTT AACGACCTAAAGGCGGTGGAAACTGGCAGACTAGagagCAGTAGGGGTAGCAGGAATTCCCAGTGTAGCGGTGAAATGCG TAGAGATTGGGAAGAACATCGGTGGCGAAAGCGTGCTACTGGGCTGTATCTGACACTCAGGGACGAAAGCTAGGG…	0	0	0	3	0	0	0	0	0	0	4	5
OTU_4474	ef654065.1 phormidiaceae cyanobacterium cper_kk1	TGGGGAATTTTCCGCAATGGGCGAAAGCCTGACGGAGCAAGACCGCGTGAGGGAAGAAGGCTCTTGGGTCGTAAACCTCT TTTATCAGGGAAGAAaaaaaTGACGGTACCTGAAGAATCAGCCTCGGCTAACTCCGTGCCAGCAGCCGCGGTAATACGGA GGAGGCAAGCGTTATCCGGAATTATTGGGCGTAAAGCGTCCGCAGGTGGCTTATCAAGTCTGCTGTCAAAGAGTGGGGCT TAACCCCATAAAGGCAGTGGAAACTGGGAAGCTAGAGTGCCGTAGGGGTAGAGGGAATTCCCGGTGTAGCGGTGAAATGC GTAGAGATCGGGAAGAACATCGGTGGCGAAAGCGCTCTACTGGACGGCAACTGACACTCAGGGACGAAAGCTAGG…	0	0	0	0	0	3	0	0	0	0	0	0
OTU_4476	aj505943.1 limnothrix redekei str. 165c	TGAGGAATTTTCCGCAATGGGCGAAAGCCTGACGGAGCAATGCCGCGTGAAGGAGGAAGGCCTGTGGGTTGTAAACTTCT TTTCTTGGAGACGAAGATCTGACGGTATCCAAGGAATAAGCATCGGCTAACTCCGTGCCAGCAGCCGCGGTAAGACGGAG GATGCAAGCGTTATCCGGAATTATTGGGCGTAAAGCGTCCGCAGGCGGTCTCGTAAGTCTGTCTTTAAAGCGTGGAGCTT AACTCCATAAAGGGGATGGAAACTGCGAGACTAGAGGTAGGTAGGGGTAGAAGGAATTCCCAGTGTAGCGGTGAAATGCG TAGATATTGGGAAGAACACCAGCAGCGAAGGCGTTCTACTGGACCAAACCTGACGCTCATGGACGAAAGCTAGGG…	0	1	0	0	1	0	1	0	0	1	0	0
OTU_450	uncultured cyanobacterium sp.	TGAGGAATTTTCCGCAATGGGCGAAAGCCTGACGGAGCAATGCCGCGTGGAGGATGAAAGCCTATGGGTTGTAAACTCCT TTTCTCAGAGAAGAAATTTTGACGGTATCTGAGGAATAAGCATCGGCTAACTCCGTGCCAGCAGCCGCGGTAATACGGgg gATGCAAGTGTTATCCGGAATAATTGGGCGTAAAGCGTCTGTAGGTGGTTGACCAAGTCTGTTGTTAAaaaTCAGGGCTT AACCCTGATCCGGCAACAGAAACTAGTAAACTTGAGTACGGTAGGGGCAGAGGGAATTCTCGGTGTAGTGGTGAAATACG TAGATATCGAGAAGAACACCAATAGCGAAAGCACTCTGCTGGGCCGAAACTGACATTGAgagaCGAAAGCTAGGG…	0	1	17	3	9	8	1	1	0	1	2	33
OTU_4511	fj184422.1 planktothrix rubescens ccap 1459/14 str. nies_928	TGGGGAATATTGGACAATGGGCGAAAGCCTGATCCAGCAATGTCGCGTGAATGATGAAGGCCTTAGGGTTGTAAAGTTCT TTCGGTGGGGAAGATAATGACGGTACCCACATAAGAAGCTCCGGCTAACTCCGTGCCAGCAGCCGCGGTAATACGGgggg TGCAAGCGTTGTCCGGAATGATTGGGCGTAAAGAGTCCGTAGGTAGTCATCCAAGTCTGCTGTTAAAGAGCGAGGCTTAA CCTCGTAAAGGCAGTGGAAACTGGAAGACTAGAGTGTAGTAGGGGCAGAGGGAATTCCTGGTGTAGCGGTGAAATGCGTA GAGATCAGGAAGAACACCGGTGGCGAAGGCGCTCTGCTGGGCTATAACTGACACTGAGGGACGAAAGCTAGGGGA…	1	0	0	0	0	0	0	0	0	0	4	2
OTU_4555	uncultured chroococcidiopsis sp.	TGAGGAATTTTCCGCAATGGGCGAAAGCCTGACGGAGCAATGCCGCGTGGAGGATGAAAGCCTGTGGGTCGTAAACTCCT TTTCTCAGAGAAGAAGTTCTGACGGTATCTGAGGAATAAGCATCGGCTAACTCTGTGCCAGCAGCCGCGGTAATACAGGg ggTGCAAGCGTTGTCCGGAATGATTGGGCGTAAAGCGTTCGTAGGTGGTTCTTAAAGTCTACTGTCAAATCCCAGAGCTC AACTTTGGACAGGCAGTAGAGAACTCAAGGGCTAGAGGACGGTAGGGGTAGAGGGAATTCCTAGTTAAGCGGTGAAATGC ACAGAGATTAGGAAGAACACCGGTGGCGAAAGCGCTCTACTGGGCCGTTACTGACACTGAGGGACGATAGCTGTG…	0	0	0	0	0	0	0	0	0	0	0	1
OTU_4556	fj184437.1 planktothrix pseudagardhii str. hab1130	TGGGGAATTTTCCGCAATGGGCGAAAGCCTGACGGAGCAAGACCGCGTGGgggAGGAAGGTTCTTGGATTGTCAACCCCT TTTCTCAGGGAAGAACACAATGACGGTACCTGAGGAAaaaGCATCGGCTAACTCCGTGCCAGCAGCCGCGGTAATACGGg ggATGCAAGCGTTATCCGGAATGATTGGGCGTAAAGAGTCCGTAGGTAGTCATCCAAGTCTGCTGTTAAAGAGCGAGGCT TAACCTCGTAAAGGCAGTGGAAACTGATGGACTTGAGAGTGATAGGGGCAGAGGGAATTCCTAGTGTAGCGGTGAAATGC GTAGAGATTAGGAAGAACACCGGTGGCGAAAGCGCTCTGCTGGGTCATATCTGACACTGAGGGACGAAAGCTAGG…	1	0	0	0	0	0	0	0	0	0	1	22
OTU_4558	leptolyngbya &apos	TGGGGAATTTTCCGCAATGGGCGCAAGCCTGACGGAGCAAGACCGCGTGGgggAGGAAGGTCTGTGGATTGTAAACCCCT TTTGACTGGGAAGAACACAATGACGGTACCAGTCGAATCAGCCTCGGCTAACTCTGTGCCAGCAGCCGCGGTAATACAGA GGATGCAAGCGTTATCCGGATTTATTGGGCGTAAAGCGTCCTGAGGTGGCCTGCCAAGTCTTCTGTAAAATAGCAGGGCT TAACCCTGGAGATGCGGTGGAAACTAGCAGGCTAGAGTATGGTAGGGGTAGAGGGAATTCCCGGTGTAGCGGTGAAATGC ATAGAGATCGGGAAGAACACCAATGGCGAAAGCACTCTACTGGGCCAATACTGACACTGAAAGACGAAAGCTAGG…	0	0	0	0	0	0	0	0	0	0	0	2
OTU_4578	uncultured nostoc sp.	TGGGGAATTTTCCGCAATGGGCGAAAGCCTGACGGAGCAATACCGCGTGAGGGAGGAAGGCTCTTGGGTTGTAAACCTCT TTTCTCAGGGAATAAGAAATGAAGGTACCTGAGGAATCAGCATCGGCTAACTCCGTGCCAGCAGCCGCGGTAATACGGAG GATGCAAGCGTTATCCGGAATGATTGGGCGTAAAGCGTCCGCAGGTGGCCATGAAAGTCTGCTGTTAAAGAGTGAGGCTT AACCTCATAAAAGCAGTGGAAACTACAGAGCTAGAGTGCGTTCGGGGCAGAGGGAATTCCTGGTGTAGCGGTGAAATGCG TAGAGATCAGGAAGAACACCGGTGGCGAAGGCGCTCTGCTAGACCGCAACTGACACTGAGGGACGAAAGCTAGGG…	0	0	0	0	0	0	0	0	0	0	2	0
OTU_4579	uncultured cyanobacterium sp.	TGGGGAATTTTCCGCAATGGGCGAAAGCCTGACGGAGCAATACCGCGTGGgggAGGAAGGTCTTTGGATTGTAAACCTCT TTTCTGAAGGAAGAAGCTCTGACGGTACTTCAGGAATAAGCATCGGCTAACTCCGTGCCAGCAGCCGCGGTAATACGGAG GATGCAAGCGTTATCCGGAATTACTGGGCGTAAAGCGTCTGTAGGTGGTTTAATAAGTCAACTGTTAAATCTTGAGGCTT AACTTCAAAACAGCAGTCGAAACTATTAGACTAGAGTATAGTAGGGGTAAAGGGAATTTCCAGTGGAGCGGTGAAATGCG TAGATATTGGAAAGAACACCGATGGCGAAAGCACTTTACTGGGCTATTACTAACACTCAGAGACGAAAGCTAGGG…	0	1	0	0	1	0	0	0	0	0	5	0
OTU_4583	aj505943.1 limnothrix redekei str. 165c	TGAGGAATTTTCCACAATGGGCGAAAGCCTGATGGAGCAATACCGCGTGGAGGAAGACGGATCGTGGTCTGTAAACTCCT TTTCTCAGAGAAGAATTtttGACGGTATCTGAGGAATAAGCACCGGCTAACTCTGTGCCAGCAGCCGCGGTAATACAGGg ggTGCAAGCGTTGTCCGGAATTATTGGGCGTAAAGCGTCCGCAGGCGGTCTCGTAAGTCTGTCTTTAAAGCGTGGAGCTT AACTCCATAAAGGGGATGGAAACTGCGAGACTAGAGGTAGGTAGGGGTAGAAGGAATTCCCAGTGTAGCGGTGAAATGCG TAGATATTGGGAAGAACACCAGCAGCGAAGGCGTTCTACTGGACCAAACCTGACGCTCATGGACGAAAGCTAGGG…	0	0	0	0	0	0	0	0	0	0	0	1
OTU_4587	uncultured cyanobacterium sp.	TGGGGAATTTTCCGCAATGGGCGAAAGCCTGACGGAGCAACGCCGCGTGAGGGATGAAGGCCTCTGGGCTGTAAACCTCT TTTCTCAAGGAAGAAGATCTGACGGTACTTGAGGAATAAGCCACGGCTAATTCCGTGCCAGCAGCCGCGGTAATACGGGA GTGGCAAGCGTTATCCGGAATCATTGGGCGTAAAGCGTCCGCAGGCGGCCTTGTAAGTCTGTCGTTAAAGCGTGGAGCTT AACTCCATTTCAGCGATGGAAACTACAAGGCTTGAGTGTGGTAGGGGCAGAGGGAATTCCTAGTGTAGCGGTGAAATGCG TAGAGATTAGGAAGAACACCGGTGGCGAAAGCGCTCTGCTGGGTCATAACTGACACTGAGGGACGAAAGCTAGGG…	2	1	0	0	0	1	1	0	0	0	0	1
OTU_4604	aj635434.1 microcystis ichthyoblabe str. 0bb35s01	TGGGGAATTTTCCGCAATGGgggCAACCCTGACGGAGCAACGCCGCGTGTGGGAGGAAGGCCTTCGGGTTGTAAACCACT TTTCTCTGGGAAGAAGAACTGACGGTACCAGAGGAATAAGCCTCGGCTAACTCCGTGCCAGCAGCCGCGGTAAGACGGAG GAGGCAAGCGTTATCCGGAATTATTGGGCGTAAAGCGTCCGCAGGTGGTCAGCCAAGTCTGCCGTCAAATCAGGTTGCTT AACGACCTAAAGGCGGTGGAAACTGGCAGACTAGAGATCAGTAGGGGTAGCAGGAATTCCCAGTGTAGCGGTGAAATGCG TAGAGATTGGGAAGAACATCGGTGGCGAAAGCGTGCTACTGGGCTGTATCTGACACTCAGGGACGAAAGCTAGGG…	0	0	0	0	0	0	0	0	0	1	1	2
OTU_4606	aphanizomenon ovalisporum ab2010/06	TGAGGAATTTTCCACAATGGGCGAAAGCCTGATGGAGCAATACCGCGTGGAGGAAGACGGATCGTGGTCTGTAAACTCCT TTTCTCAGAGAAGAATTtttGACGGTATCTGAGGAATAAGCACCGGCTAACTCTGTGCCAGCAGCCGCGGTAATACAGGg ggTGCAAGCGTTATCCGGAATGATTGGGCGTAAAGGGTCTGCAGGTGGCCGTGTAAGTCTGCTGTTAAAGAATCTGGCTT AACCAGATAAAAGCAGTGGAAACTACAGGGCTAGAGTGCGTTCGGGGTAGAGGGAATTCCTGGTGTAGCGGTGAAATGCG TAGATATCAGGAAGAACACCAGTGGCGAAAGCGCTCTACTAGGCCGCAACTGACACTGAGGGACGAAAGCTAGGG…	0	0	0	0	0	0	0	0	0	0	0	2
OTU_4619	uncultured cyanobacterium sp.	TGGGGAATTTTCCGCAATGGGCGAAAGCCTGACGGAGCAACGCCGCGTGAGGGAGGAAGGTCTTTGGATTGTAAACCTCT TTTCTCAAGGAAGAAGTTCTGACGGTACTTGAGGAATCAGCCTCGGCTAACTCCGTGCCAGCAGCCGCGGTAAGACGGAG GATGCAAGTGTTATCCGGAATCACTGGGCGTAAAGCGTCTGCAGGTGGTTttttAAGTCTACTGTTAAAACTTGAGGCTT AACCTCAAAGCAGCAGTGGAAACTAAAAGACTAGGGTATAGTAGGGGTAGAGGGAATTTCCAGTGGAGCGGTGAAATGCG TAGATATTGGAAAGAACACCGATGGCGAAGGCACTCTACTGGGCTATTACTGACACTCAGAGACGAAAGCTAGGG…	0	0	0	0	0	1	0	0	0	0	0	0
OTU_4622	leptolyngbya sp. greenland_7	TGGGGAATTTTCCGCAATGGGCGCAAGCCTGACGGAGCAAGACCGCGTGGgggAGGAAGGTCTGTGGATTGTAAACCCCT TTTGACTGGGAAGAACACAATGACGGTACCAGTCGAATCAGCCTCGGCTAACTCCGTGCCAGCAGCCGCGGTAATACGGA GGAGGCAAGCGTTATCCGGATTTATTGGGCGTAAAGCGTCCGCAGGTGGTTTATCAAGTCTGCTGTCAAAGCGCGAAGCT TAACTTCGTAAAGGCAGTGGAAACTGATGGACTTGAGAGTGATAGGGGCAGAGGGAATTCCTAGTGTAGCGGTGAAATCC GTAGATATTAGGAAGAACACCAGAGGCGAAGGCGTCTTTCTGGTTTGTCACTGACGCTGAGGCACGATAGCGTGG…	0	0	1	0	0	0	0	0	0	0	0	4
OTU_4657	leptolyngbya sp. js2	TGGGGAATTTTCCGCAATGGGCGAAAGCCTGACGGAGCAACGCCGCGTGAGGGAGGAAGGTCTTTGGATTGTAAACCTCT TTTCTCAAGGAAGAAGTTCTGACGGTACTTGAGGAATCAGCCTCGGCTAACTCCGTGCCAGCAGCCGCGGTAATACGGgg gAGGCAAGCGTTATCCGGAATTATTGGGCGTAAAGCGTCCGCAGGTGGTTTGTCAAGTCTGCTGTCAAAGCGTGTAGCTT AACTACATAAGGGCAGTGGAAACTGGCAGACTAGAGTTTGGTAGGGGTAAGGGGAATTCCCAGTGTAGCGGTGAAATGCG TAGATATTGGGAAGAACACCAGCGGCGAAAGCGCCTTACTGGGCCTGAACTGACACTCATGGACGAAAGCTAGGG…	0	0	0	0	0	1	0	0	0	0	1	3
OTU_4673	uncultured leptolyngbya sp.	TGGGGAATTTTCCGCAATGGGCGAAAGCCTGACGGAGCGATACCGCGTGTCGGAAGAAGGCCTTAGGGTTGTAAACGACT GTCGGAGGGGAAGAAaaaaaTGACGGTACCCTCAAAGGAAGCACCGGCTAACTCTGTGCCAGCAGCCGCGGTAAGACAGA GGGTGCAAGCGTTGTCCGGAATTACTGGGCGTAAAACGTCTGTAGGCGGTTTATTAAGTCTGAAGTCAAATAGCTAAGCT CAACTTGGCTTCGCTTCGGATACTGATAGACTAGAGTATGTTAGGGGTTATTGGAATTCCCGGTGTAGTGGTGAAATATG TAGATATCGGGAGGAACTCCAGTGGCGAAAGCGAATAACTGGGACATAACTGACGCTGAgagaCGAAAGCATGGG…	0	0	0	0	0	0	1	0	0	0	0	0
OTU_4677	uncultured leptolyngbya sp.	TGGGGAATTTTCCGCAATGGGCGAAAGCCTGACGGAGCAACGCCGCGTGAGGGAGGAAGGTCTTTGGATTGTAAACCTCT TTTCTCAAGGAAGAAGTTCTGACGGTACTTGAGGAATCAGCCTCGGCTAACTCCGTGCCAGCAGCCGCGGTAATACGGgg gATGCAAGCGTTATCCGGAATTATTGGGCGTAAAGCGTCCGTAGGTGGTTTTAGAAGTCTGTTGTCAAAGGGCGAGGCTT AACCTCGTAAAGGCAGTGGAAACTCTAAGACTAGAGTGCGGTAGGGGTAGAGGGAATTTCCAGTGTAGCGGTGAAATGCG TAGATATTGGAAAGAACACCGGTGGCGAAGGCGCTCTACTGGGCCTGCACTGACACTGAGGGACGAAAGCTAGGG…	0	0	0	0	0	0	0	0	0	0	0	3
OTU_4682	nostoc spongiaeforme fachb_130	TGGGGAATTTTCCGCAATGGGCGAAAGCCTGACGGAGCAACGCCGCGTGAGGGAGGAAGGTCTTTGGATTGTAAACCTCT TTTCTCAAGGAAGAAGTTCTGACGGTACTTGAGGAATCAGCCTCGGCTAACTCCGTGCCAGCAGCCGCGGTAATACGGAG GATGCAAGCGTTATCCGGAATGATTGGGCGTAAAGGGTCTGCAGGTGGCTATGTAAGTCTGCTGTTAAAGAATCTAGCTT AACTAGATAAAAGCAGTGGAAACTACAGGGCTAGAGTGCGTTCGGGGTAGAGGGAATTCCTGGTGTAGCGGTGAAATGCG TAGAGATTGGGAAGAACATCGGTGGCGAAAGCGTGCTACTGGGCTGTATCTGACACTCAGGGACGAAAGCTAGGG…	0	0	0	0	0	0	0	0	0	0	3	1
OTU_4752	calothrix sp. ha4395_mv3	TGGGGAATTTTCCGCAATGGGCGAAAGCCTGACGGAGCAACGCCGCGTGAGGGAGGAAGGTCTTTGGATTGTAAACCTCT TTTCTCAAGGAAGAAGTTCTGACGGTACTTGAGGAATCAGCATCGGCTAACTCTGTGCCAGCAGCCGCGGTAATACAGAG GATGCAAGCGTTATCCGGAATGATTGGGCGTAAAGCGTCCGCAGGTGGTTAAATAAGTCTGCTGTTAAAGCGTCATGCTC AACATGATACAGGCAGTGGAAACTATTAGACTAGAGTATGTTAGGGGTAGAGGGAATTCCCAGTGTAGCGGTGAAATGCG TAGAGATTGGGAAGAACACCGGTGGCGAAAGCGCTCTGCTAGGACAATACTGACACTGAGGGACGAAAGCTAGGG…	0	0	0	0	0	0	0	0	0	0	0	4
OTU_4762	uncultured prochlorococcus sp.	CGAGAATCTTCCGCAATGGACGCAAGTCTGACGGAGCGACGCCGCGTGATTGATGAAGTCTTTCGGGATGTAAAGATCTT TTATGTAGGAGAAAGTTTTGATAGTACTACATGAATAAGGGGTTGCTAAACTCGTGCCAGCAGCAGCGGTAATACGAGTA CCCCAAGCGTTATCCGGAATTATTGGGCGTAAAGGGTgtgtAGGTTGTTATGTTAGTCTCTTGTCAAAGCCTTCGGCTCA ACCGGAGAATTGCGGgggAAACGGCATAACTAGAGGGTGTGAGAGGTTTGCGGAACTCATGGTGTAGGGGTGAAATCCGT TGATATCATGGGGAACACCAAAAGCGAAGGCAGCAAACTGGCACATTTCTGACGCTGAAACACGAAAGCGTAGGT…	0	0	0	3	0	0	0	0	0	0	0	0
OTU_477	leptolyngbya &apos	TGGGGAATTTTCCGCAATGGGCGAAAGCCTGACGGAGCAACGCCGCGTGAGGGAGGAAGGTCTTTGGATTGTAAACCTCT TTTCTCAAGGAAGAAGTTCTGACGGTACTTGAGGAATCAGCCTCGGCTAACTCCGTGCCAGCAGCCGCGGTAATACGGgg gAGGCAAGCGTTATCCGGATTTATTGGGCGTAAAGCGTCCTGAGGTGGCCTGCCAAGTCTTCTGTAAAATAGCAGGGCTT AACCCTGGAGATGCGGTGGAAACTAGCAGGCTAGAGTATGGTAGGGGTAGAGGGAATTCCCGGTGTAGCGGTGAAATGCA TAGAGATCGGGAAGAACACCAATGGCGAAAGCACTCTACTGGGCCAATACTGACACTGAAAGACGAAAGCTAGGG…	1	26	0	14	10	9	15	0	6	0	14	1
OTU_4780	uncultured cyanobacterium sp.	TGGGGAATTTTCCGCAATGGGCGAAAGCCTGACGGAGCAACGCCGCGTGAGGGATGAAGGCCTCTGGGCTGTAAACCTCT TTTCTCAAGGAAGAAGATCTGACGGTACTTGAGGAATAAGCCACGGCTAATTCCGTGCCAGCAGCCGCGGTAATACGGGA GTGGCAAGCGTTATCCGGAATCATTGGGCGTAAAGCGTCCGCAGGCGGCCTTGTAAGTCTGTCGTTAAAGCGTGGAGCTT AACTCCATTTCAGCGATGGAAACTACAAGGCTTGAGTGTGGTAGGGGCAGAGGGAATTCCCGGTGTAGCGGTGAAATGCG TAGATATCGGGAAGAACACCAGTGGCGAAGGCGCTCTGCTGGGCAAaaaCTGACGCTGAGGAGCGAAAGCGTGGG…	2	0	0	0	0	0	0	0	0	2	0	2
OTU_4781	calothrix sp. kvsf5	TGGGGAATTTTCCGCAATGGGCGCAAGCCTGACGGAGCAAGACCGCGTGGgggAGGAAGGTCTGTGGATTGTAAACCCCT TTTGACTGGGAAGAACACAATGACGGTACCAGTCGAATCAGCCTCGGCTAACTCCGTGCCAGCAGCCGCGGTAATACGGA GGAGGCAAGCGTTATCCGGATTTATTGGGCGTAAAGCGTCCGCAGGTGGTTTATCAAGTCTGCTGTCAAAGCGCGAAGCT TAACTTCGTAAAGGCAGTGGAAACTGATGGACTTGAGAGTGATAGGGGCAGAGGGAATTCCTAGTTAAGCGGTGAAATGC ACAGAGATTAGGAAGAACACCGGTGGCGAAAGCGCTCTACTGGGCCGTTACTGACACTGAGGGACGATAGCTGTG…	0	0	0	0	1	0	0	0	0	0	0	8
OTU_4782	aj505943.1 limnothrix redekei str. 165c	TGGGGAATTTTCCGCAATGGGCGAAAGCCTGACGGAGCAAGACCGCGTGGgggAGGAAGGTTCTTGGATTGTCAACCCCT TTTCTCAGGGAAGAACGCAATGACGGTACCTGAGGAAaaaGCATCGGCTAACTCCGTGCCAGCAGCCGCGGTAATACGGg ggATGCAAGCGTTATCCGGAATTATTGGGCGTAAAGCGTCCGCAGGCGGTCTCGTAAGTCTGTCTTTAAAGCGTGGAGCT TAACTCCATAAAGGGGATGGAAACTGCGAGACTAGAGGTAGGTAGGGGTAGAAGGAATTCCCAGTGTAGCGGTGAAATGC GTAGATATTGGGAAGAACACCAGCAGCGAAGGCGTTCTACTGGACCAAACCTGACGCTCATGGACGAAAGCTAGG…	0	0	0	0	0	1	0	0	0	0	2	3
OTU_4800	gq994998.1 planktothrix rubescens str. ccap 1460/18	TGGGGAATTTTCCGCAATGGGCGAAAGCCTGACGGAGCAAGACCGCGTGGgggAGGAAGGTTCTTGGATTGTCAACCCCT TTTCTCAGGGAAGAACACAATGACGGTACCTGAGGAAaaaGCATCGGCTAACTCCGTGCCAGCAGCCGCGGTAATACGGg ggATGCAAGCGTTATCCGGAATGATTGGGCGTAAAGAGTCCGTAGGTAGTCATCCAAGTCTGCTGTTAAAGAGCGAGGCT TAACCTCGTAAAGGCAGTGGAAACTATTAGACTAGAGTATAGTAGGGGTAAAGGGAATTTCCAGTGGAGCGGTGAAATGC GTAGATATTGGAAAGAACACCGATGGCGAAAGCACTTTACTGGGCTATTACTAACACTCAGAGACGAAAGCTAGG…	0	1	0	2	1	1	0	0	0	1	0	5
OTU_4839	ab012335.1 microcystis wesenbergii tac52	TGGGGAATTTTCCGCAATGGGCGAAAGCCTGACGGAGCAACGCCGCGTGAGGGAGGAAGGTCTTTGGATTGTAAACCTCT TTTCTCAAGGAAGAAGTTCTGACGGTACTTGAGGAATCAGCCTCGGCTAACTCCGTGCCAGCAGCCGCCCGTAGGAGTCA TGG	0	1	0	1	2	0	0	0	0	0	0	0
OTU_4846	ab012335.1 microcystis wesenbergii tac52	GCACGGAGTTAGCCGAGGCTGATTCCTCAAGTACCGTCAGAACTTCTTCCTTGAGAAAAGAGGTTTACAATCCAAAGACC TTCCTCCCTCACGCGGCGTTGCTCCGTCAGGCTTTCGCCCATTGCGGAAAATTCCCCACTGCAGCCACCCGT	0	2	0	0	0	0	1	0	0	0	1	0
OTU_4847	ab012335.1 microcystis wesenbergii tac52	TGGGGAATTTTCCGCAATGGGCGAAAGCCTGACGGAGCAACGCCGCGTGAGGGAGGAAGGTCTTTGGATTGTAAACCTCT TTTCTCAAGGAAGAAGTTCTGACGGTACTTGAGGAATCAGCCTCGGCTAACTCCGTGCCAGCAGCCGCGGTAATACGGgg gAGGCAAGCGTTATCCGGAATTACCGCGGCTGC	0	0	0	0	0	0	1	0	0	0	1	0
OTU_486	anabaena sp. lmecya 185	TGGGGAATTTTCCGCAATGGGCGAAAGCCTGACGGAGCAATACCGCGTGAGGGAGGAAGGCTCTTGGGTCGTAAACCTCT TTTCTCAAGGAAGAAGAAAGTGACGGTACTTGAGGAATAAGCATCGGCTAACTCCGTGCCAGCAGCCGCGGTAATACGGA GGATGCAAGCGTTATCCGGAATGATTGGGCGTAAAGGGTCTGTAGGTGGTACTGAAAGTCTGCTGTTAAAGAATCACGCT CAACGTGATCAAAGCAGTGGAAACTACAGAACTAGAGTGCGGTAGGGGCAAAAGGAATTCCTGGTGTAGCGGTGAAATGC GTAGATATCAGGAAGAACACCGGTGGCGAAAGCGTTTTGCTAGACCGCAACTGACACTGAGGGACGAAAGCTAGG…	1	0	0	0	0	1	0	1	0	0	1	0
OTU_4861	uncultured halomicronema sp.	TGGGGAATTTTCCGCAATGGGCGAAAGCCTGACGGAGCAACGCCGCGTGAGGGAAGAATGCCTGTGGGTTGTAAACCTCT TTTCTCAGGGAAGAAGAACTGACGGTACCTGAGGAATCAGCATCGGCTAACTCCGTGCCAGCAGCCGCGGTAATACGGAG GATGCAAGCGTTATCCGGAATTATTGGGCGTAAAGCGTCCGTAGGCGGTTtttCAAGTCTGCTGTTAAAGCGTGCAGCTT AACTGCATATCGGCAGTGGAAACTGAgagaCTAGAGTGTAGTAGGGGTAGAGGGAATTCCCAGTGTAGCGGTGAAATGCG TAGATATTGGGAAGAACACCGGTGGCGAAAGCGCTCTACTGGGCTACAACTGACGCTGATGGACGAAAGCTAGGG…	0	0	2	0	0	0	0	0	0	0	0	1
OTU_4862	fj184422.1 planktothrix rubescens ccap 1459/14 str. nies_928	TGGGGAATTTTCCGCAATGGGCGAAAGCCTGACGGAGCAATGCCGCGTGGgggAATAAGGCCCACGGGTCGTAAACCCCT TTTCTCAGagagGAAGTCATGACAGTATCTGGGGAATAAGCATCGGCTAACTCTGTGCCAGCAGCCGCGGTAATACAGAG GATGCAAGCGTTATCCGGAATGATTGGGCGTAAAGAGTCCGTAGGTAGTCATCCAAGTCTGCTGTTAAAGAGCGAGGCTT AACCTCGTAAAGGCAGTGGAAACTGGAAGACTAGAGTGTAGTAGGGGCAGAGGGAATTCCTGGTGTAGCGGTGAAATGCG TAGAGATCAGGAAGAACACCGGTGGCGAAGGCGCTCTGCTGGGCTATAACTGACACTGAGGGACGAAAGCTAGGG…	0	0	0	0	0	0	0	0	3	0	2	2
OTU_4866	uncultured chroococcidiopsis sp.	TGGGGAATATTGGACAATGGgggAAACCCTGATCCAGCAATACCGCGTGAGTGAAGAAGGCCTTCGGGTTGTAAAGCTCT TTCGCCTGTGAAGATAATGACGGTAACAGGATAAGAAGTCCCGGCTAACTCCGTGCCAGCAGCCGCGGTAATACGGAGGA TGCAAGCGTTATCCGGAATGATTGGGCGTAAAGCGTCCGCAGGTGGCATTTCAAGTCTGCGGTCAAAGGTCGAGGCTCAA CCTCGAACAGGCCGTGGAAACTGAGAAGCTAGAGTGTGGTAGGGGCAGAGGGAATTCCCAGTGTAGCGGTGAAATGCGTA GAGATTGGGAAGAACACCGGTGGCGAAAGCGCTCTGCTAGGCCAAGACTGACACTGAGGGACGAAAGCTAGGGGA…	0	1	0	0	0	3	0	0	0	1	0	0
OTU_4869	trichocoleus desertorum cmt_1brin_npc4b	TGAGGAATATTGGTCAATGGGCGCAAGCCTGAACCAGCCATGCCGCGTGCAGGAAGAAGCATCTATGGTgtgtAAACTGC TTTTATACAGGAAGAAACAACGCTACGTGTAGCGTCTTGACGGTACTGTAAGAATAAGGACCGGCTAACTCCGTGCCAGC AGCCGCGGTAATACAGAGGATGCAAGCGTTATCCGGATTTATTGGGCGTAAAGCGTCCTGAGGTGGCCTGCCAAGTCTTC TGTAAAATAGCAGGGCTTAACCCTGGAGATGCGGTGGAAACTAGCAGGCTAGAGTATGGTAGGGGTAGAGGGAATTCCCG GTGTAGCGGTGAAATGCATAGAGATCGGGAAGAACACCAATGGCGAAAGCACTCTACTGGGCCAATACTGACACT…	0	1	0	0	0	1	1	0	0	0	0	0
OTU_4891	dq648028.1 microcystis wesenbergii str. nies_107	TGGGGAATTTTCCGCAATGGGCGAAAGCCTGACGGAGCAACGCCGCGTGAGGGAGGAAGGTCTTTGGATTGTAAACCTCT TTTCTCAAGGAAGAAGTTCTGACGGTACTTGAGGAATCAGCCTCGGCTAACTCCGTGCCAGCAGCCGCGGTAATACGGgg gAGGCAAGCGTTATCCGGAATTATTGGGCGTAAAGCGTCCTGAGGTGGCCTGCCAAGTCTTCTGTAAAATAGCAGGGCTT AACCCTGGAGATGCGGTGGAAACTAGCAGGCTAGAGTATGGTAGGGGTAGAGGGAATTCCCGGTGTAGCGGTGAAATGCG TAGAGATTGGGAAGAACATCGGTGGCGAAAGCGTGCTACTGGGCTGTATCTGACACTCAGGGACGAAAGCTAGGG…	0	5	0	6	4	1	1	0	0	0	12	9
OTU_4913	uncultured geitlerinema sp.	TGGGGAATTTTCCGCAATGGGCGAAAGCCTGACGGAGCAATACCGCGTGAGGGACGAAGGCCTGTGGGTTGTAAACCTCT TTTCTCAGGGAAGAAGATCTGACGGTACCTGAGGAATCAGCATCGGCTAACTCCGTGCCAGCAGCCGCGGTAAGACGGAG GATGCAAGCGTTATCCGGAATTATTGGGCGTAAAGCGTCCGCAGGCGGTCTCGTAAGTCTGTCTTTAAAGCGTGGAGCTT AACTCCATAAAGGGGATGGAAACTGCGAGACTAGAGGTAGGTAGGGGTAGAAGGAATTCCCAGTGTAGCGGTGAAATGCG TAGATATTGGGAAGAACACCAGTAGCGAAGGCGAATGCCTGGGCAGTTCCTGACACTGAGGCACGAAGGCCAGGG…	0	0	0	0	0	0	0	0	0	0	0	1
OTU_50	uncultured chroococcidiopsis sp.	TGAGGAATTTTCCACAATGGGCGAAAGCCTGATGGAGCAATACCGCGTGGAGGAAGACGGATCGTGGTCTGTAAACTCCT TTTCTCAGAGAAGAATTtttGACGGTATCTGAGGAATAAGCACCGGCTAACTCTGTGCCAGCAGCCGCGGTAATACAGGg ggTGCAAGCGTTGTCCGGAATGATTGGGCGTAAAGCGTTCGTAGGTGGTTCTTAAAGTCTACTGTCAAATCCCAGAGCTC AACTTTGGACAGGCAGTAGAGAACTCAAGGGCTAGAGGACGGTAGGGGTAGAGGGAATTCCTAGTTAAGCGGTGAAATGC ACAGAGATTAGGAAGAACACCGGTGGCGAAAGCGCTCTACTGGGCCGTTACTGACACTGAGGGACGATAGCTGTG…	27	94	4	135	2	4	5	1	31	5	306	1109
OTU_500	ef654068.1 pseudanabaenaceae cyanobacterium htj2_kk1	TGGGGAATTTTCCGCAATGGGCGAAAGCCTGACGGAGCAATACCGCGTGAGGGAGGAAGGCTCTTGGGTCGTAAACCTCT TTTATCAGGGAAGAAaaaGATGACGGTACCTGATGAATCAGCATCGGCTAACTCCGTGCCAGCAGCCGCGGTAATACGGA GGATGCAAGCGTTATCCGGAATTATTGGGCGTAAAGCGTCCGCAGGTGGTTTTGAAAGTTTGCTGTCAAAGCGCGGAGCT TAACTTCGTACGGGCAGTGAAAACTACAAGACTAGAGTTTGGTAGGGGTCACGGGAATTCCCAGTGTAGCGGTGAAATGC GTAGAGATTGGGAAGAACACCAGCGGCGAAAGCGCGTGACTGGGCCTGAACTGACACTCATGGACGAAAGCTAGG…	0	10	0	0	0	8	0	3	3	0	5	57
OTU_502	pseudanabaena constantiae km1c	TGGGGAATTTTCCGCAATGGGCGCAAGCCTGACGGAGCAAGACCGCGTGAGGGAGGAAGGCTTTTGGGTTGTAAACCTCT TTTGTCAGGGAAGAAGATCTGACGGTACCTGACGAATCAGCATCGGCTAACTCCGTGCCAGCAGCCGCGGTAATACGGAG GATGCAAGCGTTATCCGGAATTATTGGGCGTAAAGGGTCCGCAGGTGGTTTGGTAAGTCTGCTGTTAAAGCCAGTCGCTT AACGACTGATCAGCAGCGGAAACTGCCTAACTTGAGAACAGTAGGGGTCACGGGAATTCCCAGTGTAGCGGTGAAATGCG TAGATATTGGGAAGAACACCAATAGCGAAGGCACGTGACTGGGCTGTATCTGACACTCATGGACGAAAGCCAGGG…	0	0	0	5	1	0	0	0	0	0	0	94
OTU_505	phormidium sp. cyn64	TGGGGAATTTTCCGCAATGGGCGCAAGCCTGACGGAGCAAGACCGCGTGAGGGAAGAAGGTCTGTGGATTGTAAACCTCT TTTGATAGGGAAGAAGACAGTGACGGTACCTATCGAATCAGCCTCGGCTAACTCCGTGCCAGCAGCCGCGGTAATACGGA GGAGGCAAGCGTTATCCGGAATTATTGGGCGTAAAGAGTCCGTAGGTGGGTAACCAAGTCAGTTGTTAAAACGTGAAGCT TAACTTCATAGGGGCGACTGAAACTGGTTGTCTAGAGTGTGGTAGGGGTAGAGGGAATTTCCAGTGTAGCGGTGAAATGC GTAGATATTGGAAAGAACACCGGTGGCGAAAGCGCTCTACTGGGCCTGCACTGACACTGAGGGACGAAAGCTAGG…	0	0	0	1	0	10	0	2	1	0	1	70
OTU_526	phormidium cf. aerugineo_coeruleum r_aq	TGGGGAATTTTCCGCAATGGGCGAAAGCCTGACGGAGCAACGCCGCGTGGgggAAGAAGGTCTTTGGATTGTAAACCCCT TTTCTCAGGGAAGAAGTCCTGACGGTACCTGAGGAATCAGCCTCGGCTAACTCCGTGCCAGCAGCCGCGGTAATACGGAG GAGGCAAGCGTTATCCGGAATTATTGGGCGTAAAGCGTTCGTAGGTGGCTTTTCAAGTCGGCGGTTAAAGACCCGGGCTT AACTCGGGAACAGCCGTGGAAACTGAAAAGCTAGAGTGCGGTAGGGGTAGAGGGAATTCCCGGTGTAGCGGTGAAATGCG TAGATATCGGGAAGAACACCGGTGGCGAAAGCGCTCTACTGGGCCGCAACTGACACTGAGGGACGAAAGCTAGGG…	2	0	0	0	1	69	0	0	0	0	2	1
OTU_535	ab325714.1 nostoc cf. commune str. kg_54	TGGGGAATTTTCCGCAATGGGCGAAAGCCTGACGGAGCAATACCGCGTGAGGGAGGAAGGCTCTTGGGTCGTAAACCTCT TTTCTCAGGGAAGAAaaaaaTGACGGTACCTGAGGAATAAGCATCGGCTAACTCCGTGCCAGCAGCCGCGGTAATACGGA GGATGCAAGCGTTATCCGGAATGATTGGGCGTAAAGCGTCCGCAGGTGGCAATGTAAGTCTGCTGTTAAAGAGTGAGGCT CAACCTCATAAGAGCAGTGGAAACTACATAGCTAGAGTACGTTCGGGGCAGAGGGAATTCCTGGTGTAGCGGTGAAATGC GTAGAGATCAGGAAGAACACCGGTGGCGAAGGCGCTCTGCTAGGCCGTAACTGACACTGAGGGACGAAAGCTAGG…	2	0	0	0	0	79	0	0	0	0	0	0
OTU_539	uncultured gloeothece sp.	TGGGGAATTTTCCGCAATGGGCGAAAGCCTGACGGAGCAAGACCGCGTGGgggAGGAAGGCCCTTGGGTTGTAAACCCCT TTTCTCAGGGAAGAAaaaaaTGACGGTACCTGAGGAATCAGCCTCGGCTAACTCCGTGCCAGCAGCCGCGGTAATACGGA GGAGGCAAGCGTTATCCGGAATCATTGGGCGTAAAGCGTCCGCAGGTGGCTAATCAAGTCCGCGGTTAAAGACCGGAGCT CAACTCCGGCAAAGCCGTAGAAACTGAAAAGCTAGAGGTCGGTAGGGGTAGCGGGAATTCCCAGTGTAGCGGTGAAATGC GTAGAGATTGGGAAGAACATCGGTGGCGAAAGCgcgcTACTGGGCCGAAACTGACACTGAGGGACGAAAGCTAGG…	0	0	0	0	0	0	0	0	0	0	1	2
OTU_541	phormidium sp. lege 07317	TGGGGAATTTTCCGCAATGGGCGAAAGCCTGACGGAGCAAGACCGCGTGAGGGAGGAAGGCTCTTGGGTTGTAAACCTCT TTTCTTGGGGAAGAACACAATGACGGTACCCAAGGAATCAGCATCGGCTAACTCCGTGCCAGCAGCCGCGGTAATACGGA GGATGCAAGCGTTATCCGGAATTATTGGGCGTAAAGCGTCCGCAGGTGGCACTTCAAGTCTGCTGTCAAAGGTCGGGGCT TAACCCTGAAAAGGCAGTGGAAACTGAAGAGCTAGAGTATCGTAGGGGTAGAGGGAATTCCTGGTGTAGCGGTGAAATGC GTAGAGATCAGGAAGAACATCGGTGGCGAAAGCGCTCTACTGGACGATAACTGACACTCAGGGACGAAAGCTAGG…	1	1	0	0	0	25	1	0	0	0	1	16
OTU_548	crocosphaera watsonii wh 8501	TGAGGAATTTTCCGCAATGGGCGAAAGCCTGACGGAGCAATGCCGCGTGAAGGAGGAAGGCCTGTGGGTTGTAAACTTCT TTTCTTGGAGACGAAGATCTGACGGTATCCAAGGAATAAGCATCGGCTAACTCTGTGCCAGCAGCCGCGGTAATACAGAG GATGCAAGCGTTATCCGGATTTATTGGGCGTAAAGCGTCCTGAGGTGGCCTGCCAAGTCTTCTGTAAAATAGCAGGGCTT AACCCTGGAGATGCGGTGGAAACTAGCAGGCTAGAGTATGGTAGGGGTAGAGGGAATTCCCGGTGTAGCGGTGAAATGCG TAGAGATTGGGAAGAACATCGGTGGCGAAAGCGTGCTACTGGGCTGTATCTGACACTCAGGGACGAAAGCTAGGG…	0	11	0	11	6	2	24	0	4	3	5	5
OTU_554	uncultured chroococcidiopsis sp.	TGAGGAATTTTCCGCAATGGGCGAAAGCCTGACGGAGCAATACCGCGTGAAGGAAGAAGGCCCGTGGGTCGTAAACTTCT TTTCTCAGAGAAGAAGATCTGACGGTATCTGAGGAATAAGCGCCGGCTAAGTCTGTGCCAGCAGCCGCGGTAATACAGAC GGCGCAAGCGTTATCCGGAATGATTGGGCGTAAAGCGTCTGTAGGTGGTTTCCGAAGTCTACTGTCAAATCCCAGGGCTC AACCTTGGACAGGCAGTGGAGCACTCGGAGGCTAGAGTGCGGTAGGGGTAGAGGGAATTCCCGGTGAAGCAGTGAAATGC ACAGAGATCGGGAAGAACACCAGTGGCGAAGGCGCTCTACTAGGCCGTGACTGACACTGAgagaCGATAGCTAGG…	1	1	53	2	10	10	0	0	0	0	0	0
OTU_57	uncultured chroococcidiopsis sp.	TGGGGAATTTTCCGCAATGGGCGAAAGCCTGACGGAGCAATACCGCGTGAGGGAGGAAGGCTCTTGGGTTGTAAACCTCT TTTCTGAGGGAAGAAaaaaaTGACGGTACCTCAGGAATCAGCATCGGCTAACTCCGTGCCAGCAGCCGCGGTAATACGGA GGATGCAAGCGTTATCCGGAATGATTGGGCGTAAAGCGTCCGCAGGTGGCATTTCAAGTCTGCGGTCAAAGGTCGAGGCT CAACCTCGAACAGGCCGTGGAAACTGAGAAGCTAGAGTGTGGTAGGGGCAGAGGGAATTCCCAGTGTAGCGGTGAAATGC GTAGAGATTGGGAAGAACACCGGTGGCGAAAGCGCTCTGCTAGGCCAAGACTGACACTGAGGGACGAAAGCTAGG…	34	95	1915	155	178	645	6	18	4	3	12	44
OTU_570	uncultured chroococcidiopsis sp.	TGGGGAATTTTCCGCAATGGGCGAAAGCCTGACGGAGCAATACCGCGTGGgggAGGAAGGCTCTTGGGTCGTAAACCTCT TTTCTCAGGGAAGAACACAATGACGGTACCTGAGGAATCAGCATCGGCTAACTCCGTGCCAGCAGCCGCGGTAATACGGA GGATGCAAGCGTTATCCGGAATGATTGGGCGTAAAGCGTCCGCAGGTGGCAGTGTAAGTCTGCTGTCAAAGGTCAGGGCT TAACCCTGAACAGGCAGTGGAAACTACACAGCTAGAGTGCGGTGGgggCAGAGGGAATTCCCAGTGTAGCGGTGAAATGC GTAGAGATTGGGAAGAACACCGGTGGCGAAAGCGCTCTGCTAGGCCGTAACTGACACTCATGGACGAAAGCTAGG…	1	5	0	0	0	0	0	1	0	0	0	1
OTU_577	uncultured chroococcidiopsis sp.	TGGGGAATTTTCCGCAATGGGCGAAAGCCTGACGGAGCAATACCGCGTGAGGGAAGAAGGCTCTTGGGTTGTAAACCTCT TTTCTGAGGGAAGAAaaaaaTGACGGTACCTCAGGAATCAGCATCGGCTAACTCCGTGCCAGCAGCCGCGGTAATACGGA GGATGCAAGCGTTATCCGGAATGATTGGGCGTAAAGCGTCCGCAGGTGGCAATTCAAGTTTGCGGTTAAAGGTTCTGGCT CAACCAGAGACAGGCCGTGAAAACTGAATAGCTAGAGTATGGTAGGGGCAGAGGGAATTCCCAGTGTAGCGGTGAAATGC GTAGAGATTGGGAAGAACACCGGTGGCGAAAGCGCTCTGCTAGGCCAAAACTGACACTGAGGGACGAAAGCTAGG…	1	0	15	4	7	51	0	5	6	0	0	3
OTU_583	ab074509.1 oscillatoria sp. str. pcc 7112	TGGGGAATTTTCCGCAATGGGCGAAAGCCTGACGGAGCAAGACCGCGTGGgggAAGAAGGCTCTTGGGTTGTAAACCCCT TTTCTCTGGGAAGAAAGTTGTGAAAGCAACCTGACGGTACCAGAGGAATCAGCATCGGCTAACTCCGTGCCAGCAGCCGC GGTAAGACGGAGGATGCAAGCGTTATCCGGAATGATTGGGCGTAAAGCGTCCGCAGGTGGCAGTTCAAGTCTGCTGTCAA AGACCGGGGCTTAACTTCGGAAAGGCAGTGGAAACTGAACAGCTAGAGTATGGTAGGGGCAGAGGGAATTCCTGGTGTAG CGGTGAAATGCGTAGAGATCAGGAAGAACATCGGTGGCGAAGGCGCTCTGCTGGACCATAACTGACACTCAGGGA…	1	1	0	11	0	32	1	0	2	0	1	2
OTU_601	phormidium cf. tergestinum drak	TGGGGAATTTTCCGCAATGGGCGCAAGCCTGACGGAGCAAGACCGCGTGAGGGAGGAAGGTTCTTGGATTGTAAACCTCT TTTCTCTGGGAAGAAaaaaaTGACGGTACCAGAGGAATAAGCATCGGCTAACTCCGTGCCAGCAGCCGCGGTAAGACGGA GGATGCAAGCGTTATCCGGAATGATTGGGCGTAAAGCGTCCGCAGGTGGTTtttCCAGTCTGCTGTTAAAGACCGGGGCT TAACTCCGGGCAGGCAGTGGAAACTGAAAGACTAGAGTATGGTAGGGGCAGAGGGAATTCCTGGTGTAGCGGTGAAATGC GTAGAGCTCAGGAAGAACATCGGTGGCGAAGGCGCTCTGCTAGGCCAAAACTGACACTCAGGGACGAAAGCTAGG…	0	8	0	1	0	0	0	0	0	0	5	48
OTU_603	x84808.1 leptolyngbya foveolarum str. komarek 1964/112	TGGGGAATTTTCCGCAATGGGCGAAAGCCTGACGGAGCAATACCGCGTGAGGGAGGACGGCTTTTGGGTTGTAAACCTCT TTTATCAGGGAAGAATCGATGACGGTACCTGATGAATCAGCATCGGCTAACTCCGTGCCAGCAGCCGCGGTAATACGGAG GATGCAAGCGTTATCCGGAATTATTGGGCGTAAAGCGTCCGTAGGTGGTTTATCAAGTCTGCTGTCAAAGCGTGCGGCTT AACCGCATAAGGGCAGTGGAAACTGATGAACTAGAGTGCGATAGGGGTAACAGGAATTCCCAGTGTAGCGGTGAAATGCG TAGATATTGGGAAGAACACCAGCGGCGAAAGCGTGTTACTGGGTCTGCACTGACACTGAGGGACGAAAGCTAGGG…	0	0	5	0	0	29	0	2	1	0	0	22
OTU_607	uncultured leptolyngbya sp.	TGGGGAATTTTCCGCAATGGGCGAAAGCCTGACGGAGCAAGACCGCGTGCGGGATGAAGGTCTGTGGATTGTAAACCGCT TTTCTCTGGGAAGAACACAATGACGGTACCAGAGGAATCAGCCTCGGCTAACTCCGTGCCAGCAGCCGCGGTAATACGGA GGAGGCAAGCGTTATCCGGAATTATTGGGCGTAAAGCGTCCGTAGGTGGTTGAGGAAGTCTGCTGTCAAAGCATGGAGCT TAACTCCATAAGGGCAGTGGAAACTTTTCGACTAGAGTGCGGTAGGGGTAAGGGGAATTCCCAGTGTAGCGGTGAAATGC GTAGATATTGGGAAGAACATCGGTGGCGAAGGCGCCTTGCTGGACCTGCACTGACACTGAGGGACGAAAGCTAGG…	0	2	2	0	0	0	0	0	0	0	1	58
OTU_621	aj548503.1 phormidium sp. ets_05	TGGGGAATTTTCCGCAATGGGCGAAAGCCTGACGGAGCAAGACCGCGTGGgggAGGAAGGCTCTTGGGTTGTAAACCCCT TTTCTCAGGGAAGAATAATGACGGTACCTGAGGAATAAGCCTCGGCTAACTCCGTGCCAGCAGCCGCGGTAATACGGAGG AGGCAAGCGTTATCCGGAATTATTGGGCGTAAAGCGTCCGCAGGTGGCTAGTCAAGTCGGTGGTCAAAGCACAGGGCTCA ACTCTGTAAAGGCCGGCGAAACTGACAAGCTAGAGTGCGGTAGGGGCAGAGGGAATTCCCGGTGTAGCGGTGAAATGCGT AGATATCGGGAAGAACACCAGTAGCGAAAGCGCTCTGCTGGACCGCAACTGACACTCAGGGACGAAAGCTAGGGG…	0	1	1	0	0	0	0	0	0	1	0	0
OTU_650	uncultured pseudanabaena sp.	TGGGGAATTTTCCGCAATGGGCGAAAGCCTGACGGAGCAACGCCGCGTGAGGGAGGAAGGTCTTTGGATTGTAAACCTCT TTTCTCAAGGAAGAAGTTCTGACGGTACTTGAGGAATCAGCCTCGGCTAACTCCGTGCCAGCAGCCGCGGTAAGACGGAG GATGCAAGCGTTATCCGGAATTATTGGGCGTAAAGCGTACGTAGGCGGTTTTATAAGTCTGTTGTCAAAGCCCGAGGCTT AACCTTGGAAAGGCAATGGAAACTGTAAGACTAGagagagaTAGGGGCAGGAGGAATTCCAGGTGTAGCGGTGAAATGCG TAGATATCTGGAAGAACACCAGTGGCGAAAGCGTCCTGCTGGATCTCAACTGACGCTGAAGTACGAAAGCTAGGG…	0	11	0	2	8	6	4	0	1	0	0	1
OTU_66	leptolyngbya sp. greenland_7	TGGGGAATTTTCCGCAATGGGCGCAAGCCTGACGGAGCAAGACCGCGTGGgggAGGAAGGTCTGTGGATTGTAAACCCCT TTTGACTGGGAAGAACACAATGACGGTACCAGTCGAATCAGCCTCGGCTAACTCCGTGCCAGCAGCCGCGGTAATACGGA GGAGGCAAGCGTTATCCGGATTTATTGGGCGTAAAGCGTCCGCAGGTGGTTTATCAAGTCTGCTGTCAAAGCGCGAAGCT TAACTTCGTAAAGGCAGTGGAAACTGATGGACTTGAGAGTGATAGGGGCAGAGGGAATTCCTAGTGTAGCGGTGAAATGC GTAGAGATTAGGAAGAACACCGGTGGCGAAAGCGCTCTGCTGGGTCATATCTGACACTGAGGGACGAAAGCTAGG…	12	82	174	8	8	9	5	20	10	4	12	2373
OTU_669	synechococcus sp. hog	TGGGGAATTTTCCGCAATGGGCGAAAGCCTGACGGAGCAACGCCGCGTGAGGGAGGAAGGTCTTTGGATTGTAAACCTCT TTTCTCAAGGAAGAAGTTCTGACGGTACTTGAGGAATCAGCCTCGGCTAACTCCGTGCCAGCAGCCGCGGTAATACAGGg ggTGCAAGCGTTGTCCGGAATGATTGGGCGTAAAGCGTTCGTAGGTGGTTCTTAAAGTCTACTGTCAAATCCCAGAGCTC AACTTTGGACAGGCAGTAGAGAACTCAAGGGCTAGAGGACGGTAGGGGTAGAGGGAATTCCTAGTTAAGCGGTGAAATGC ACAGAGATTAGGAAGAACACCGGTGGCGAAAGCGCTCTACTGGGCCGTTACTGACACTGAGGGACGATAGCTGTG…	2	4	0	11	2	2	0	0	0	0	19	38
OTU_691	chroococcidiopsis sp. ufs_a4ui_npmv4_b4	TGGGGAATTTTCCGCAATGGGCGAAAGCCTGACGGAGCAATACCGCGTGAGGGAGGAAGGCTCTTGGGTTGTAAACCTCT TTTCTCAGGGAAGAACAAAATGACGGTACCTGAGGAATAAGCATCGGCTAACTCCGTGCCAGCAGCCGCGGTAATACGGA GGATGCAAGCGTTATCCGGAATTATTGGGCGTAAAGCGTCCGCAGGTGGCAATTCAAGTCTGCTGTTAAAGGTTCTGGCT CAACCAGAGACAGGCAGTGGAAACTGAATAGCTAGAGTGCGGTAGGGGCAGAGGGAATTCCCAGTGTAGCGGTGAAATGC GTAGAGATTGGGAAGAACACCGGTGGCGAAAGCGCTCTGCTAGGCCGTAACTGACACTCATGGACGAAAGCTAGG…	0	0	14	0	0	9	1	1	22	0	1	1
OTU_711	aj505943.1 limnothrix redekei str. 165c	TGGGGAATATTGGACAATGGGCGCAAGCCTGATCCAGCCATGCCGCGTgtgtgAAGAAGGCCTTCGGGTTGTAAACCTCT TTTCTCAGGGAAGAAGATCTGACGGTACCTGAGGAATCAGCATCGGCTAACTCCGTGCCAGCAGCCGCGGTAAGACGGAG GATGCAAGCGTTATCCGGAATTATTGGGCGTAAAGCGTCCGCAGGCGGTCTCGTAAGTCTGTCTTTAAAGCGTGGAGCTT AACTCCATAAAGGGGATGGAAACTGCGAGACTAGAGGTAGGTAGGGGTAGAAGGAATTCCCAGTGTAGCGGTGAAATGCG TAGATATTGGGAAGAACACCAGCAGCGAAGGCGTTCTACTGGACCAAACCTGACGCTCATGGACGAAAGCTAGGG…	3	2	1	2	4	3	3	7	5	3	3	2
OTU_739	limnococcus limneticus svet06	TGGGGAATTTTCCGCAATGGGCGAAAGCCTGACGGAGCAATACCGCGTGAGGGAGGAAGGTTCAAGTAATTGTAAACCTC TTTTCTCAGGGAAGAAaaaaaTGACGGTACCTGAGGAAaaaGCATCGGCTAACTCCGTGCCAGCAGCCGCGGTAATACGG AGGATGCAAGCGTTATTCGGAATTATTGGGCGTAAAGCGTCCGCAGGTGGTGAGACAAGTCCGCCGTTAAAGAAGGGAGC TTAACTCCCGAGAGGCGGTGGAAACTGTAGCACTAGAGACCGGTAGGGGTAGAGGGAATTCCCAGTGTAGCGGTGAAATG CGTAGAGATTGGGAAGAACACCAGTGGCGAAAGCGCTCTACTGGGCCGGAACTGACACTAAGGGACGAAAGCTAG…	0	0	0	0	0	0	1	0	0	0	0	0
OTU_75	uncultured nostoc sp.	TGGGGAATTTTCCGCAATGGGCGAAAGCCTGACGGAGCAAGACCGCGTGAGGGAGGAAGGCCCTAGGGTTGTAAACCTCT TTTCTCTGGGAAGAAGAATGACGGTACCAGAGGAATAAGCCTCGGCTAACTCCGTGCCAGCAGCCGCGGTAATACGGAGG AGGCAAGCGTTATCCGGAATGATTGGGCGTAAAGAGTTCGTAGGTGGTAATGAAAGTTTGCCGTTAAAGACTAAGGCTTA ACCTTAGGAGAGCGGTGAAAACTACATAACTAGAGTATGGAAGGGGCAGAGGGAATTCCTGGTGTAGCGGTGAAATGCGT AGAGATCAGGAGGAACATCGGTGGCGAAAGCGCTCTGCTAGGCCAAAACTGACACTGAGGAACGAAAGCTAGGGG…	15	6	2	3	2	4	1	1	4	5	2	15
OTU_761	cf. leptolyngbya sp. greenland_9	TGGGGAATTTTCCGCAATGGGCGAAAGCCTGACGGAGCAAGACCGCGTGAGGGAGGAAGGCTTTTGGGTCGTAAACCTCT TTTATTAGGGAAGAAGAACTGACGGTACCTAATGAATCAGCATCGGCTAACTCCGTGCCAGCAGCCGCGGTAATACGGAG GATGCAAGCGTTATCCGGAATTATTGGGCGTAAAGCGTCCGCAGGTGGTTTGTCAAGTCTGCTGTCAAAGCGTGTAGCTT AACTACATAAGGGCAGTGGAAACTGGCAGACTAGAGTTTGGTAGGGGTAAGGGGAATTCCCAGTGTAGCGGTGAAATGCG TAGATATTGGGAAGAACACCAGCGGCGAAAGCGCCTTACTGGGCCTGAACTGACACTCATGGACGAAAGCTAGGG…	0	0	1	0	0	0	0	0	0	0	2	45
OTU_769	leptolyngbya sp. n62dm	TGGGGAATTTTCCGCAATGGgggCAACCCTGACGGAGCAACGCCGCGTGTGGGAGGAAGGCCTTCGGGTTGTAAACCACT TTTCTCTGGGAAGAAGAACTGACGGTACCAGAGGAATAAGCCTCGGCTAACTCCGTGCCAGCAGCCGCGGTAAGACGGAG GAGGCAAGCGTTATCCGGAATTATTGGGCGTAAAGCGTCCGTAGGTGGTGAATCAAGTCTTTTGTTAAATAGCTGAGCTT AACTCAGTGCGAGCGGAAGAAACTGATTTACTTGAGTTTGGTAGGGGTAGAGGGAATTCCAGGTGTAGCGGTGAAATGCG TAGATATCTGGAAGAACACCAGTGGCGAAGGCGCTCTACTGGGCCAAAACTGACACTGAGGGACGAAAGCTAGGG…	2	0	0	0	0	0	0	0	0	0	0	44
OTU_785	cyanobium sp. cena181	TGGGGAATTTTCCGCAATGGGCGCAAGCCTGACGGAGCAACGCCGCGTGAGGGATGAAGGCCTCTGGGCTGTAAACCTCT TTTCTCAAGGAAGAAGATCTGACGGTACTTGAGGAATAAGCCACGGCTAATTCCGTGCCAGCAGCCGCGGTAATACGGGA GTGGCAAGCGTTATCCGGAATTATTGGGCGTAAAGCGTCCGCAGGCGGCCTTGAAAGTCTGTTGTTAAAACGTGGAGCTC AACTCCATTTCGGCAATGGAAACTACAAGGCTAGAGTGTGGTAGGGGCAGAGGGAATTCCCGGTGTAGCGGTGAAATGCG TAGATATCGGGAAGAACACCAGCAGCGAAGGCGTTCTACTGGACCAAACCTGACGCTCATGGACGAAAGCTAGGG…	0	0	0	0	0	1	0	0	0	0	0	0
OTU_800	aj505943.1 limnothrix redekei str. 165c	TGGGGAATTTTCCGCAATGGGCGAAAGCCTGACGGAGCAATACCGCGTGAGGGACGAAGGCCTGTGGGTTGTAAACCTCT TTTCTCAGGGAAGAAGATCTGACGGTACCTGAGGAATCAGCATCGGCTAACTCCGTGCCAGCAGCCGCGGTAAGACGGAG GATGCAAGCGTTATCCGGAATTATTGGGCGTAAAGCGTCCGCAGGCGGTCTCGTAAGTCTGTCTTTAAAGCGTGGAGCTT AACTCCATAAAGGGGATGGAAACTGCGAGACTAGAGGTAGGTAGGGGTAGAAGGAATTCCCAGTGTAGCGGTGAAATGCG TAGATATTGGAAAGAACACCGATGGCGAAAGCACTTTACTGGGCTATTACTAACACTCAGAGACGAAAGCTAGGG…	0	0	0	0	0	0	0	0	0	0	2	0
OTU_816	uncultured limnothrix sp.	TGGGGAATTTTCCGCAATGGGCGAAAGCCTGACGGAGCAATACCGCGTGAGGGACGAAGGCCTGTGGGTTGTAAACCTCT TTTGTTAGGGAAGATAATGACGGTACCTAACGAATAAGCATCGGCTAACTCCGTGCCAGCAGCCGCGGTAAGACGGAGGA TGCAAGCGTTATCCGGAATTATTGGGCGTAAAGCGTACGTAGGCTGTTTCATAAGTCTGTTGTCAAAGCCCGAGGCTCAA CCTTGGATCGGCAATGGAAACTGTGAGACTAGagagagaTAGGGGCAGGAGGAATTCCAGGTGTAGCGGTGAAATGCGTA GATATTGGAAAGAACACCGATGGCGAAAGCACTTTACTGGGCTATTACTAACACTCAGAGACGAAAGCTAGGGTA…	0	0	0	1	0	2	0	0	0	0	0	0
OTU_832	uncultured cyanobacterium sp.	TAGGGAATCTTGGGCAATGGGCGAAAGCCTGACCCAGCCATGCCGCGTGAATGATGAAGGTCTTAGGATTGTAAAATTCT TTCACCGGGGACGATAATGACGGTACCCGGAGAAGAAGCCCCGGCTAACTTCGTGCCAGCAGCCGCGGTAAGACGGAGGA TGCAAGTGTTATCCGGAATTACTGGGCGTAAAGCGTCTGTAGGTGGTTTAATAAGTCAACTGTTAAATCTTGAGGCTTAA CTTCAAAACAGCAGTCGAAACTATTAGACTAGAGTATAGTAGGGGTAAAGGGAATTTCCAGTGGAGCGGTGAAATGCGTA GATATTGGAAAGAACACCGATGGCGAAAGCACTTTACTGGGCTATTACTAACACTCAGAGACGAAAGCTAGGGTA…	1	3	6	3	4	2	0	0	1	0	0	0
OTU_852	uncultured cyanobacterium sp.	TGGGGAATTTTCCGCAATGGGCGAAAGCCTGACGGAGCAACGCCGCGTGAGGGAGGAAGGTCTTTGGATTGTAAACCTCT TTTCTCAAGGAAGAAGTTCTGACGGTACTTGAGGAATCAGCCTCGGCTAACTCCGTGCCAGCAGCCGCGGTAATACGGgg gAGGCAGCGTTATCCGGAATTATTGGGCGTAAAGCGTCCGCAGGTGGTCAGCCAAGTCTGCCGTCAAATCAGGTTGCTTA ACGACCTAAAGGCGGTGGAAACTGGCAGACTAGagagCAGTAGGGGTAGCAGGAATTCCCAGTGTAGCGGTGAAATGCGT AGAGATTGGGAAGAACATCGGTGGCGAAAGCGTGGGGAGCAAACA	0	4	0	8	4	3	4	0	0	0	9	5
OTU_861	xenococcus sp. pcc 7307	TGGGGAATTTTCCGCAATGGGCGAAAGCCTGACGGAGCAATACCGCGTGAGGGAGGAAGGTTtttGGATTGTAAACCTCT TttttAAAGGAAGAAGAAAGTGACGGTACTTTAAGAATAAGCATCGGCTAACTCCGTGCCAGCAGCCGCGGTAATACGGA GGATGCAAGCGTTATCCGGAATCATTGGGCGTAAAGCGTCCGCAGGTGGTTAATCAAGTCTGCTGTTAAAGACAGAAGCT CAACTTCTGGTCGGCAGTGGAAACTGGTGAACTAGAGTACGGTAGGGGTTGAGGGAATTCCCAGTGTAGCGGTGAAATGC GTAGATATTGGGAAGAACACCAGTGGCGAAGGCGCTCAACTGGGCCGTAACTGACACTCAGGGACGAAAGCTAGG…	1	0	3	1	0	24	0	0	1	0	1	0
OTU_864	calothrix sp. ha4395_mv3	TGGGGAATTTTCCGCAATGGGCGAAAGCCTGACGGAGCAATACCGCGTGAGGGACGAAGGCTTTTGGGTCGTAAACCTCT TTTCTCAAGGAAGACacacGACGGTACTTGAGGAATAAGCATCGGCTAACTCTGTGCCAGCAGCCGCGGTAATACAGAGG ATGCAAGCGTTATCCGGAATGATTGGGCGTAAAGCGTCCGCAGGTGGTTAAATAAGTCTGCTGTTAAAGCGTCATGCTCA ACATGATACAGGCAGTGGAAACTATTAGACTAGAGTATGTTAGGGGTAGAGGGAATTCCCAGTGTAGCGGTGAAATGCGT AGAGATTGGGAAGAACACCGGTGGCGAAAGCGCTCTGCTAGGACAATACTGACACTGAGGGACGAAAGCTAGGGG…	0	0	2	0	0	0	0	1	0	0	0	43
OTU_881	uncultured chroococcidiopsis sp.	TGGGGAATTTTCCGCAATGGGCGAAAGCCTGACGGAGCAATGCCGCGTGGAGGTAGAAGGCCCACGGGTCGTAAACTCCT TTTCTCAGAGAAGAAGCAATGACGGTATCTGAGGAATAAGCATCGGCTAACTCTGTGCCAGCAGCCGCGGTAAGACAGAG GATGCAAGCGTTATCCGGAATGATTGGGCGTAAAGCGTCTGTAGGTGGCTTtttAAGTCTGCCGTCAAATCCCAGGGCTT AACCCTGGACAGGCGGTGGAAACTACCAAGCTGGAGTACGGTAGGGGCAGAGGGAATTTCCGGTGGAGCGGTGAAATGCG TAGAGATCGGAAAGAACACCAACGGCGAAGGCACTCTGCTGGGCCGACACTGACACTGAgagaCGAAAGCTAGGG…	2	5	1	2	1	32	0	0	1	14	2	0
OTU_888	microcystis aeruginosa aicb682	TGGGGAATATTGGACAATGGGCGCAAGCCTGATCCAGCCATGCCGCGTGCGGGAAGAAGGTCTTTGGATTGTAAACCTCT TTTCTCAAGGAAGAAGTTCTGACGGTACTTGAGGAATCAGCCTCGGCTAACTCCGTGCCAGCAGCCGCGGTAATACGGgg gAGGCAAGCGTTATCCGGAATTATTGGGCGTAAAGCGTCCGCAGGTGGTCAGCCAAGTCTGCCGTCAAATCAGGTTGCTT AACGACCTAAAGGCGGTGGAAACTGGCAGACTAGagagCAGTAGGGGTAGCAGGAATTCCCAGTGTAGCGGTGAAATGCG TAGAGATTGGGAAGAACATCGGTGGCGAAAGCGTGCTACTGGGCTGTATCTGACACTCAGGGACGAAAGCTAGGG…	21	37	7	39	28	27	25	11	12	13	23	20
OTU_91	am236076.1 planktothrix pseudagardhii vr1	TGGGGAATTTTCCGCAATGGGCGAAAGCCTGACGGAGCAAGACCGCGTGGgggAGGAAGGTTCTTGGATTGTCAACCCCT TTTCTCAGGGAAGAAGAAAGTGACGGTACCTGAGGAATCAGCATCGGCTAACTCCGTGCCAGCAGCCGCGGTAATACGGA GGATGCAAGCGTTATCCGGAATGATTGGGCGTAAAGAGTCCGTAGGTGGCTGATCAAGTCTGCTGTTAAAGAGCGAGGCT TAACTTCGTCAAAGCAGTGGAAACTGAAGAGCTAGAGTGTAGTAGGGGCAGAGGGAATTCCTGGTGTAGCGGTGAAATGC GTAGAGATCAGGAAGAACACCGGTGGCGAAAGCGCTCTGCTGGGCTACAACTGACACTGAGGGACGAAAGCTAGG…	7	4	1	4	2	2	1	1	0	2	12	8
OTU_917	microcystis aeruginosa pmc156.02	TGGGGAATTTTCCGCAATGGGCGAAAGCCTGACGGAGCAACGCCGCGTGAGGGAGGAAGGTCTTTGGATTGTAAACCTCT TTTCTCAAGGAAGAAGTTCTGACGGTACTTGAGGAATCAGCCTCGGCTAACTCCGTGCCAGCAGCCGCGGTAATACGGgg gAGGCAAGCGTTATCCGGAATGATTGGGCGTAAAGAGTCCGTAGGTAGTCATCCAAGTCTGCTGTTAAAGAGCGAGGCTT AACCTCGTAAAGGCAGTGGAAACTGGAAGACTAGAGTGTAGTAGGGGCAGAGGGAATTCCTGGTGTAGCGGTGAAATGCG TAGAGATTGGGAAGAACATCGGTGGCGAAAGCGTGCTACTGGGCTGTATCTGACACTCAGGGACGAAAGCTAGGG…	0	4	0	0	1	7	0	0	1	0	46	27
OTU_934	uncultured chroococcidiopsis sp.	TGAGGAATTTTCCACAATGGGCGAAAGCCTGATGGAGCAATACCGCGTGAGGGAAGAAGGTCCGTGGATCGTAAACCTCT TTTCTCAGAGAAGAAGATATGACGGTATCTGAGGAATAAGCACCGGCTAACTCCGTGCCAGCAGCCGCGGTAATACGGAG GGTGCAAGCGTTGTCCGGAATGATTGGGCGTAAAGCGTTCGTAGGTGGTTCTTAAAGTCGACTGTTAAATCCCAGAGCTC AACTTTGGACAGGCAGCCGAGGACTCAAGGGCTAGAGTACGGTAGGGGTAGAGGGAATTCCCAGTGTAGCGGTGAAATGC ACAGAGATTGGGAAGAACACCAGTGGCGAAAGCGCTCTACTGGGCCGTTACTGACACTGAGGGACGAAAGCTAAG…	0	0	0	1	0	0	0	0	0	0	0	1
OTU_95	aphanizomenon ovalisporum ab2010/06	TGGGGAATTTTCCGCAATGGGCGAAAGCCTGACGGAGCAATACCGCGTGAGGGAGGAAGGCTCTTGGGTTGTAAACCTCT TTTCTCAGGGAAGAAAATTGACGGTACCTGAGGAATAAGCATCGGCTAACTCCGTGCCAGCAGCCGCGGTAATACGGAGG ATGCAAGCGTTATCCGGAATGATTGGGCGTAAAGGGTCTGCAGGTGGCCGTGTAAGTCTGCTGTTAAAGAATCTGGCTTA ACCAGATAAAAGCAGTGGAAACTACAGGGCTAGAGTGCGTTCGGGGTAGAGGGAATTCCTGGTGTAGCGGTGAAATGCGT AGATATCAGGAAGAACACCAGTGGCGAAAGCGCTCTACTAGGCCGCAACTGACACTGAGGGACGAAAGCTAGGGG…	16	2	1	2	0	1	2	2	7	23	803	333
